# Supplementary material for: Dimethyl 5-amino-2,4,6-triiodo­isophthalate
Source: Acta Crystallogr Sect E Struct Rep Online. 2010 Jan 16;66(Pt 2):o360. doi: 10.1107/S1600536810001005 (PMC2979769; doi:10.1107/S1600536810001005)
Supplement: Supplementary file 2 [file e-66-0o360-Isup2.hkl]

# 
# h,k,l, Fc-squared, Fo-squared, sigma(Fo-squared) and status flag 
# 
data_I
_shelx_title ' Y2733 in P-1' 
_shelx_refln_list_code          4 
_shelx_F_calc_maximum      458.96 
_exptl_crystal_F_000      1064.00 
_reflns_d_resolution_high  0.8409 
 
loop_ 
 _symmetry_equiv_pos_as_xyz 
 'x, y, z' 
 '-x, -y, -z' 
 
_cell_length_a     8.4423 
_cell_length_b    10.3545 
_cell_length_c    18.3651 
_cell_angle_alpha  75.158 
_cell_angle_beta   80.045 
_cell_angle_gamma  89.728 
 
_shelx_F_squared_multiplier     1.000 
 
loop_ 
 _refln_index_h 
 _refln_index_k 
 _refln_index_l 
 _refln_F_squared_calc 
 _refln_F_squared_meas 
 _refln_F_squared_sigma 
 _refln_observed_status 
   2   0   0      292.68      401.23     47.57 o 
   3   0   0     1484.65     1449.38    104.23 o 
   4   0   0   104085.47    99218.12   1498.79 o 
   5   0   0     4459.20     4405.90    410.75 o 
   6   0   0    10506.96     9947.54    642.45 o 
   7   0   0    19873.08    20133.29   2155.46 o 
   8   0   0     8765.87    10162.93   1778.29 o 
   9   0   0     5482.52     5533.86    761.01 o 
  -9   1   0     3212.52     2901.85    986.69 o 
  -8   1   0    15885.95    18051.81   1038.91 o 
  -7   1   0     4010.37     3141.88    353.08 o 
  -6   1   0      139.07      123.63     36.98 o 
  -5   1   0    26921.80    26738.52    364.18 o 
  -4   1   0    33019.13    32830.64    478.56 o 
  -3   1   0     1217.22     1300.66     64.15 o 
  -2   1   0     8700.85     8555.93     88.54 o 
  -1   1   0     7143.33     7302.00     96.47 o 
   1   1   0     1574.33     1480.55    100.03 o 
   2   1   0    51800.23    48036.78    484.16 o 
   3   1   0     4381.81     4282.06    135.55 o 
   4   1   0    35775.12    37078.48    836.31 o 
   5   1   0     1377.29     1328.05    150.25 o 
   6   1   0    19730.91    19525.63    546.92 o 
   7   1   0     1163.22     1031.58    196.44 o 
   8   1   0    20148.69    23324.33    772.28 o 
   9   1   0       84.97      164.72    153.90 o 
  -9   2   0    13369.90    14542.17   1259.06 o 
  -8   2   0     7912.36     8772.05   1064.90 o 
  -7   2   0     8372.42     8688.54    664.85 o 
  -6   2   0     1877.90     2080.40     51.76 o 
  -5   2   0      603.76      614.30     55.38 o 
  -4   2   0    22687.24    21975.89    710.84 o 
  -3   2   0   120567.02   121367.70   1554.59 o 
  -2   2   0    67808.57    68206.30    657.22 o 
  -1   2   0    17334.38    17539.81    307.98 o 
   0   2   0    33122.29    34599.71    291.16 o 
   1   2   0    43856.60    44532.18    654.27 o 
   2   2   0    16332.38    15785.26    249.37 o 
   3   2   0      195.48      243.10     49.18 o 
   4   2   0    41140.56    41367.92    576.54 o 
   5   2   0     6105.25     6587.97    266.68 o 
   6   2   0      600.50      635.66    127.80 o 
   7   2   0     3566.72     3844.94    370.71 o 
   8   2   0    16840.54    17319.98   1433.67 o 
   9   2   0     2433.63     2169.37    549.13 o 
  -9   3   0       15.68       42.79    100.30 o 
  -8   3   0        0.30        6.21    129.29 o 
  -7   3   0    11653.26    12065.44   1018.43 o 
  -6   3   0     1085.89      917.86    211.26 o 
  -5   3   0       19.24      141.57     45.53 o 
  -4   3   0     1344.44     1342.91    116.12 o 
  -3   3   0     5441.93     5839.11    178.66 o 
  -2   3   0     1057.12     1068.09     65.48 o 
  -1   3   0      886.05      872.94     92.63 o 
   0   3   0      432.88      470.24     74.31 o 
   1   3   0    20013.01    19678.74    228.98 o 
   2   3   0     9236.55     9400.46    179.77 o 
   3   3   0    19696.12    21083.13    339.12 o 
   4   3   0      496.41      601.64    224.18 o 
   5   3   0    32147.57    34422.18    653.19 o 
   6   3   0     7060.11     7453.74    321.76 o 
   7   3   0     5277.22     5647.99    605.49 o 
   8   3   0     2733.93     2483.16    452.55 o 
   9   3   0     6115.84     5386.63    796.89 o 
  -9   4   0      692.76     1065.13    394.08 o 
  -8   4   0      158.80      264.79    187.95 o 
  -7   4   0     7358.36     7150.42    987.38 o 
  -6   4   0       20.83       61.13     45.13 o 
  -5   4   0    17910.32    19134.65    290.86 o 
  -4   4   0      184.86      267.72     53.31 o 
  -3   4   0    14089.01    14549.08    231.62 o 
  -2   4   0     1106.33     1130.87    129.48 o 
  -1   4   0    32568.19    32424.35    433.42 o 
   0   4   0        4.62       48.72     19.85 o 
   1   4   0    21801.38    23037.45    817.85 o 
   2   4   0      370.32      531.01     87.44 o 
   3   4   0     8335.83     8248.52    351.60 o 
   4   4   0     7877.03     8076.10    752.38 o 
   5   4   0     1895.46     2343.73    266.55 o 
   6   4   0     5063.54     5095.75    412.40 o 
   7   4   0      613.95      666.89    178.25 o 
   8   4   0     4267.95     4523.99    461.60 o 
   9   4   0        4.71      140.79    164.49 o 
  -9   5   0     1134.17     1232.84    550.51 o 
  -8   5   0        2.71      152.29    157.81 o 
  -7   5   0      922.01     1683.51    435.26 o 
  -6   5   0       83.04       54.52     33.36 o 
  -5   5   0       33.50      101.15     37.49 o 
  -4   5   0     6479.63     6401.70    204.39 o 
  -3   5   0    12514.41    12282.93    382.83 o 
  -2   5   0     3496.50     3497.37    153.21 o 
  -1   5   0     3386.44     3610.00    242.99 o 
   0   5   0      477.11      532.19    138.52 o 
   1   5   0     7890.98     8443.67    266.32 o 
   2   5   0     9085.20     9559.86    373.03 o 
   3   5   0     5856.13     5731.16    261.98 o 
   4   5   0     1272.27     1393.73    260.37 o 
   5   5   0      657.98      632.10    235.46 o 
   6   5   0     4499.18     4613.70    476.92 o 
   7   5   0      594.93      577.95    148.80 o 
   8   5   0     2074.95     1978.87    407.91 o 
  -8   6   0      500.53      181.74    188.18 o 
  -7   6   0      451.67      306.66    259.04 o 
  -6   6   0      193.34      203.69     72.11 o 
  -5   6   0     2609.31     3036.43    836.69 o 
  -4   6   0      362.02      460.26    102.63 o 
  -3   6   0     2912.01     3240.38    362.69 o 
  -2   6   0      921.60     1100.68    190.25 o 
  -1   6   0      175.82      301.73     74.36 o 
   0   6   0    18884.49    20805.90    432.90 o 
   1   6   0     4939.76     5050.92    216.23 o 
   2   6   0     6657.95     6521.04    619.76 o 
   3   6   0        8.71      503.35    183.35 o 
   4   6   0     2105.27     2279.58    354.05 o 
   5   6   0     1841.98     2106.10    319.13 o 
   6   6   0     4436.45     3871.88    416.04 o 
   7   6   0      566.64      397.30    145.88 o 
   8   6   0       31.99       53.49     77.52 o 
  -8   7   0      867.26      794.36    295.15 o 
  -7   7   0        0.67       50.84    132.28 o 
  -6   7   0    23974.79    25139.89   1156.69 o 
  -5   7   0      282.64      313.42     75.52 o 
  -4   7   0     5700.52     5643.13    264.56 o 
  -3   7   0        4.46       88.74     59.70 o 
  -2   7   0    39094.70    38752.45   2652.82 o 
  -1   7   0      176.51      282.45     88.10 o 
   0   7   0      539.22      714.51    152.42 o 
   1   7   0      228.73      184.87     89.15 o 
   2   7   0     1026.14     1017.73    232.93 o 
   3   7   0     5492.65     5586.56    263.68 o 
   4   7   0       87.93      105.28     69.67 o 
   5   7   0     6782.72     6817.60    482.74 o 
   6   7   0     1112.29      829.35    194.88 o 
   7   7   0     1126.61     1042.05    291.39 o 
  -7   8   0     6992.15     5944.04    885.69 o 
  -6   8   0      132.60      124.00    178.98 o 
  -5   8   0      196.95      233.00     84.48 o 
  -4   8   0     1343.79     1398.40    209.10 o 
  -3   8   0        0.08       84.46     62.34 o 
  -2   8   0    22768.82    22970.61   1175.67 o 
  -1   8   0      586.19      609.37    159.65 o 
   0   8   0     6369.73     6597.83    221.29 o 
   1   8   0      944.74     1129.93    223.76 o 
   2   8   0    34349.15    37095.25   1298.86 o 
   3   8   0      614.28      627.19    129.14 o 
   4   8   0      139.03      224.62    176.91 o 
   5   8   0     2730.64     2690.86    532.85 o 
   6   8   0     9246.18     9295.39    500.13 o 
   7   8   0      272.96      342.70    135.38 o 
  -6   9   0     9612.40     8550.51    947.81 o 
  -5   9   0    15868.75    15229.70    783.09 o 
  -4   9   0     4893.37     4488.89    413.42 o 
  -3   9   0     1055.65      971.73    169.08 o 
  -2   9   0    11055.66    11217.04    523.82 o 
  -1   9   0     2595.31     2778.47    380.46 o 
   0   9   0     1559.13     1660.27    544.76 o 
   1   9   0      286.11      308.04     79.02 o 
   2   9   0    10748.25    11018.75    486.39 o 
   3   9   0      685.73      741.65    198.38 o 
   4   9   0    11979.56    11984.93    747.09 o 
   5   9   0     3113.69     3332.26    559.74 o 
   6   9   0       20.30       47.28     90.85 o 
  -5  10   0     4478.25     4013.41    552.12 o 
  -4  10   0     5965.06     5753.40    840.37 o 
  -3  10   0     4486.72     3723.30    377.51 o 
  -2  10   0      871.53      872.33    200.57 o 
  -1  10   0    26432.85    28189.15   1591.14 o 
   0  10   0    11452.40    12182.07    464.93 o 
   1  10   0     2646.09     2568.56    340.84 o 
   2  10   0     7398.52     7406.83    368.29 o 
   3  10   0    15301.85    16805.46   1016.94 o 
   4  10   0     3033.30     3185.87    509.56 o 
   5  10   0      354.56      334.21    136.70 o 
  -4  11   0      142.01      195.77    130.21 o 
  -3  11   0       23.77      106.74     88.80 o 
  -2  11   0      364.86      473.83    162.14 o 
  -1  11   0     5545.89     5383.19    346.30 o 
   0  11   0       27.82       54.30     81.42 o 
   1  11   0     4163.15     3872.83    573.92 o 
   2  11   0     8412.82     8332.73    494.43 o 
   3  11   0      117.08      177.73    131.28 o 
  -2 -11   1     1278.39     1047.26    225.55 o 
  -1 -11   1      914.29      756.21    271.34 o 
   0 -11   1     1855.25     1818.09    489.32 o 
   1 -11   1     1127.65     1112.06    295.61 o 
   2 -11   1       10.11       68.32     57.51 o 
   3 -11   1     9800.23     9527.76   1323.02 o 
  -4 -10   1      307.16      266.21    118.55 o 
  -3 -10   1       19.53       57.36     64.36 o 
  -2 -10   1     1570.66     1683.86    379.93 o 
  -1 -10   1     8866.14     8745.22   1061.45 o 
   0 -10   1      939.29      763.54    181.29 o 
   1 -10   1       56.27       76.51     67.74 o 
   2 -10   1      736.44      843.31    166.98 o 
   3 -10   1      849.77      947.44    216.78 o 
   4 -10   1        4.39       55.94     51.96 o 
   5 -10   1       16.65       57.51     61.88 o 
  -5  -9   1      349.54      233.11    102.87 o 
  -4  -9   1       49.53       57.11     74.75 o 
  -3  -9   1     8154.09     8145.72    660.01 o 
  -2  -9   1     2038.30     2151.57    303.67 o 
  -1  -9   1     1125.76     1197.04    301.12 o 
   0  -9   1     1043.19     1095.78    197.26 o 
   1  -9   1       81.53      113.46     59.25 o 
   2  -9   1     7936.63     7864.45    279.92 o 
   3  -9   1     2519.77     2405.54    479.27 o 
   4  -9   1     2412.40     2130.06    372.53 o 
   5  -9   1      571.07      385.72    130.92 o 
   6  -9   1     2474.29     1761.49    587.09 o 
  -6  -8   1      570.53      530.02    188.41 o 
  -5  -8   1     2532.52     2057.59    414.99 o 
  -4  -8   1      148.52      216.12    100.39 o 
  -3  -8   1     3931.23     3945.49    467.46 o 
  -2  -8   1     3916.20     3683.44    383.52 o 
  -1  -8   1     1630.53     1626.26    339.81 o 
   0  -8   1     1010.09     1072.95    233.18 o 
   1  -8   1     2906.30     3125.71    428.16 o 
   2  -8   1     8958.27     9496.46    441.38 o 
   3  -8   1       17.87       49.54     45.46 o 
   4  -8   1       77.35      101.34     69.51 o 
   5  -8   1      520.73      460.23    115.99 o 
   6  -8   1    10041.91    10739.43    741.22 o 
   7  -8   1      238.15      256.74    175.99 o 
  -7  -7   1        0.09       35.37     79.20 o 
  -6  -7   1    14243.54    13964.27   1092.90 o 
  -5  -7   1      483.26      596.09    146.49 o 
  -4  -7   1      291.45      436.21    113.09 o 
  -3  -7   1      922.86      958.78    227.31 o 
  -2  -7   1    12625.28    12843.83    442.98 o 
  -1  -7   1        0.67       68.18     45.61 o 
   0  -7   1      318.04      449.58    100.65 o 
   1  -7   1      189.16      275.08     65.14 o 
   2  -7   1       89.83       73.96     38.03 o 
   3  -7   1      755.22      834.58    156.07 o 
   4  -7   1       96.89      106.29     80.21 o 
   5  -7   1      283.99      197.91     86.27 o 
   6  -7   1     4195.15     3992.06   1028.55 o 
   7  -7   1       18.49      205.89    188.18 o 
   8  -7   1     1089.68     1095.27    451.82 o 
  -8  -6   1     2335.02     1681.40    461.00 o 
  -7  -6   1    14701.00    13275.02    904.44 o 
  -6  -6   1      742.26      930.68    224.50 o 
  -5  -6   1     6801.95     7123.64    595.10 o 
  -4  -6   1        1.94       61.28     55.04 o 
  -3  -6   1     9208.64     9012.10    482.06 o 
  -2  -6   1    17803.53    17965.19    737.89 o 
  -1  -6   1    14095.25    14744.89    360.65 o 
   0  -6   1    13612.38    14255.92    802.63 o 
   1  -6   1      630.90      654.45     95.43 o 
   2  -6   1    20808.17    20162.81    608.54 o 
   3  -6   1    25871.56    25596.14   1684.31 o 
   4  -6   1     8641.87     9258.87    510.67 o 
   5  -6   1     1448.95     1316.60    231.70 o 
   6  -6   1     3969.09     3921.51    341.77 o 
   7  -6   1     8535.24     8719.13    523.36 o 
   8  -6   1      173.20      111.11    164.95 o 
  -8  -5   1       20.86      144.57     95.09 o 
  -7  -5   1      222.15      187.76     93.62 o 
  -6  -5   1      185.56      146.49     61.67 o 
  -5  -5   1    33221.17    35250.54    866.77 o 
  -4  -5   1    10327.66     9987.92    560.23 o 
  -3  -5   1     8197.72     8316.69    373.30 o 
  -2  -5   1      467.75      552.32    141.43 o 
  -1  -5   1    10362.60    10206.40    333.47 o 
   0  -5   1      318.23      330.40     56.85 o 
   1  -5   1    11551.29    11745.99    282.96 o 
   2  -5   1       32.80       64.21     32.26 o 
   3  -5   1     5063.43     5408.43    211.73 o 
   4  -5   1     9489.25     9807.51    281.58 o 
   5  -5   1     7421.70     6926.60    324.60 o 
   6  -5   1       18.04       88.76     40.51 o 
   7  -5   1    18936.91    19885.08    747.66 o 
   8  -5   1     5997.58     5599.88   1547.32 o 
   9  -5   1     4679.89     4209.00   1298.86 o 
  -9  -4   1      683.10      366.93    217.86 o 
  -8  -4   1     2902.43     2797.85    585.29 o 
  -7  -4   1    14790.19    15333.52    586.40 o 
  -6  -4   1    16055.20    16770.39    810.84 o 
  -5  -4   1     7492.99     7812.33    490.25 o 
  -4  -4   1     1613.70     1569.08    247.12 o 
  -3  -4   1    58673.10    58292.81    965.13 o 
  -2  -4   1      127.10      124.77     48.53 o 
  -1  -4   1    96888.35    96073.66   1012.62 o 
   0  -4   1     1071.63     1232.32    115.25 o 
   1  -4   1    77786.16    77589.86   1018.31 o 
   2  -4   1      122.13      165.04     26.21 o 
   3  -4   1   107878.49   109735.05   1222.18 o 
   4  -4   1      346.38      417.84     55.56 o 
   5  -4   1    13360.30    13621.23    254.08 o 
   6  -4   1     3055.34     2566.40    575.70 o 
   7  -4   1    11347.98    13258.26    901.34 o 
   8  -4   1     1571.33     1649.69    456.19 o 
   9  -4   1      783.15      778.95    343.47 o 
  -9  -3   1     1920.65     1688.57    635.86 o 
  -8  -3   1     9742.92    10463.59    579.68 o 
  -7  -3   1    12000.13    12451.75    644.74 o 
  -6  -3   1     8067.38     8646.50    339.22 o 
  -5  -3   1    14798.44    14402.96    399.60 o 
  -4  -3   1     5206.48     4990.64    442.60 o 
  -3  -3   1     3691.13     3546.18    510.71 o 
  -2  -3   1    45938.63    46415.39    492.99 o 
  -1  -3   1     9242.11     9203.13    199.99 o 
   0  -3   1       34.97       80.20     20.01 o 
   1  -3   1    24301.66    23634.83    543.68 o 
   2  -3   1      182.64      211.89     34.11 o 
   3  -3   1      412.45      399.29     58.24 o 
   4  -3   1     4959.64     4915.87    137.06 o 
   5  -3   1    91260.05    89811.84   1209.19 o 
   6  -3   1      166.88      121.93     62.11 o 
   7  -3   1     5737.51     4781.36    766.07 o 
   8  -3   1      321.16      357.27    184.73 o 
   9  -3   1    21642.19    24336.79    983.00 o 
  -9  -2   1     2742.33     2907.60    723.05 o 
  -8  -2   1      142.98      150.48     99.38 o 
  -7  -2   1      686.56     1023.85    224.86 o 
  -6  -2   1    39187.58    41039.97   1082.47 o 
  -5  -2   1     3869.89     4015.18    361.26 o 
  -4  -2   1    26708.99    26589.61    691.82 o 
  -3  -2   1    25608.32    24182.41    519.62 o 
  -2  -2   1    51338.31    48779.01    588.68 o 
  -1  -2   1     4691.94     4545.85     85.19 o 
   0  -2   1    87406.06    89392.59   1337.53 o 
   1  -2   1    87584.20    89075.61    867.48 o 
   2  -2   1    29097.19    28844.47    273.11 o 
   3  -2   1     4568.45     4670.32    155.39 o 
   4  -2   1     8726.57     8267.90    854.98 o 
   5  -2   1     6743.76     7074.50    564.31 o 
   6  -2   1     3556.66     3909.24    873.73 o 
   7  -2   1    24078.52    25983.94   1151.63 o 
   8  -2   1      202.82      328.05    192.09 o 
   9  -2   1       78.91      213.26    115.95 o 
  -9  -1   1     1597.40     1450.47    460.79 o 
  -8  -1   1     6914.93     5099.79   1615.07 o 
  -7  -1   1     3523.74     3373.16    354.69 o 
  -6  -1   1     3042.08     3269.33    304.18 o 
  -5  -1   1    10523.86     9897.79    466.02 o 
  -4  -1   1    26769.70    27321.12    417.22 o 
  -3  -1   1       26.08      166.95     43.53 o 
  -2  -1   1     4983.24     4578.66     88.41 o 
  -1  -1   1        2.52       33.82     12.35 o 
   1  -1   1     1057.23     1024.85     27.34 o 
   2  -1   1    92619.57    86438.68    934.17 o 
   3  -1   1    26605.75    26177.85    430.94 o 
   4  -1   1     6907.44     7147.43    557.41 o 
   5  -1   1    10995.17    12409.37   1385.36 o 
   6  -1   1    54291.77    56040.93   1426.31 o 
   7  -1   1     3849.61     4779.06   1109.07 o 
   8  -1   1     2707.79     3127.30    699.35 o 
   9  -1   1     5831.31     6101.16    868.67 o 
  -9   0   1     1773.08     1480.14    639.08 o 
  -8   0   1      136.15      334.03    124.00 o 
  -7   0   1     1173.74     1118.26    261.45 o 
  -6   0   1    18821.17    17022.13    538.99 o 
  -5   0   1     2807.49     2595.39    161.18 o 
  -4   0   1        1.71      150.74    106.16 o 
  -3   0   1       95.86      217.04     32.52 o 
  -2   0   1   121196.36   107660.75   1131.39 o 
   2   0   1    31558.32    29438.61    306.85 o 
   3   0   1      314.98      386.44     42.06 o 
   4   0   1     4341.67     4418.61    152.65 o 
   5   0   1     9657.59     9440.21    486.58 o 
   6   0   1       46.85       90.42     36.65 o 
   7   0   1     3250.12     2814.59    228.19 o 
   8   0   1     1020.77     1080.32    333.34 o 
   9   0   1     3917.55     4511.52   1349.93 o 
  -9   1   1     1863.94     1638.65    608.48 o 
  -8   1   1     3497.47     4484.14    982.77 o 
  -7   1   1     1024.49      859.20    289.29 o 
  -6   1   1      209.38      189.77     45.13 o 
  -5   1   1     1638.60     1543.16    105.14 o 
  -4   1   1     4183.72     3962.03    214.42 o 
  -3   1   1      221.06      305.31     50.85 o 
  -2   1   1    13905.47    14082.87    163.63 o 
  -1   1   1    34978.04    34749.94    226.20 o 
   1   1   1    27322.34    26975.07    252.94 o 
   2   1   1    50039.05    49128.72    623.12 o 
   3   1   1    27231.99    27425.72    289.79 o 
   4   1   1     6701.29     6913.94    205.94 o 
   5   1   1     2379.84     2299.92    190.35 o 
   6   1   1     9756.09     9844.75    447.08 o 
   7   1   1     4746.59     4057.88    346.71 o 
   8   1   1      123.33      244.08    144.93 o 
   9   1   1      540.46      414.32    174.84 o 
  -9   2   1       33.16      135.73    166.10 o 
  -8   2   1       26.29      244.77    169.09 o 
  -7   2   1      247.01      209.35    140.79 o 
  -6   2   1     7182.94     6664.57    298.85 o 
  -5   2   1      343.62      315.54     48.39 o 
  -4   2   1     8323.62     7869.35    248.58 o 
  -3   2   1      657.33      668.41     72.45 o 
  -2   2   1      468.91      504.73     85.60 o 
  -1   2   1     8961.27     8980.08    150.21 o 
   0   2   1     3998.12     3773.42     87.06 o 
   1   2   1    39739.77    40474.14    499.83 o 
   2   2   1      701.30      832.34     79.88 o 
   3   2   1     1504.15     1615.31    102.85 o 
   4   2   1     2741.27     2889.52    219.88 o 
   5   2   1    17629.08    18096.99    770.44 o 
   6   2   1      373.30      470.62    127.11 o 
   7   2   1     3015.04     2756.50    390.90 o 
   8   2   1      149.82      163.69     77.94 o 
   9   2   1     2679.72     2459.70    712.93 o 
  -9   3   1     1791.47     1552.84    442.85 o 
  -8   3   1     2882.53     3456.50    602.96 o 
  -7   3   1    11937.80    13365.46   1762.65 o 
  -6   3   1      404.57      381.08     66.31 o 
  -5   3   1     3274.50     3389.99    158.97 o 
  -4   3   1       61.58      168.33     37.93 o 
  -3   3   1    32613.38    32362.26    478.57 o 
  -2   3   1     1338.27     1297.70     82.25 o 
  -1   3   1    22069.40    22831.65    211.43 o 
   0   3   1      333.02      438.48     58.70 o 
   1   3   1     2895.83     2716.97    114.22 o 
   2   3   1     4380.85     4342.50    153.22 o 
   3   3   1     2902.86     2995.48    134.20 o 
   4   3   1      390.01      379.62     71.64 o 
   5   3   1     2138.92     2246.94    231.16 o 
   6   3   1      575.47      864.30    183.37 o 
   7   3   1      591.25      720.61    151.33 o 
   8   3   1      348.89      320.43    119.67 o 
   9   3   1      453.87      527.97    207.97 o 
  -9   4   1      980.20      725.58    254.21 o 
  -8   4   1    13021.84    14043.19   1698.46 o 
  -7   4   1      101.72      117.10     80.52 o 
  -6   4   1      107.86      169.63     38.87 o 
  -5   4   1     2150.31     2135.47    166.05 o 
  -4   4   1     7296.19     7373.25    269.31 o 
  -3   4   1     5689.91     6232.36    213.31 o 
  -2   4   1     2563.25     2647.99    145.27 o 
  -1   4   1    30860.34    30768.29    499.61 o 
   0   4   1        4.03       30.87     18.69 o 
   1   4   1    42813.50    44332.76    472.37 o 
   2   4   1      673.37      769.76    127.29 o 
   3   4   1    64859.42    65546.27   1968.54 o 
   4   4   1     4208.65     4139.26    308.88 o 
   5   4   1    12706.00    12998.76    645.41 o 
   6   4   1      273.21      377.75    141.37 o 
   7   4   1     6157.44     6020.89    526.26 o 
   8   4   1     9133.21     9332.95    815.18 o 
   9   4   1     2912.19     2257.94    709.47 o 
  -9   5   1     1979.43     1977.28    818.52 o 
  -8   5   1     3043.55     2769.81    917.21 o 
  -7   5   1     4666.34     4550.62   1052.94 o 
  -6   5   1    20610.39    21928.45    611.26 o 
  -5   5   1    16394.56    16403.88    400.01 o 
  -4   5   1      110.84      246.50     49.09 o 
  -3   5   1     6052.18     5997.37    169.72 o 
  -2   5   1    19763.42    19367.58    401.63 o 
  -1   5   1    13092.21    13191.29    524.94 o 
   0   5   1      978.02     1022.29    128.69 o 
   1   5   1    15212.00    16046.77    289.32 o 
   2   5   1       50.81      296.49     83.85 o 
   3   5   1     6361.92     6687.92    401.32 o 
   4   5   1     1660.62     1863.16    327.93 o 
   5   5   1     9089.87     8341.81    406.78 o 
   6   5   1     4027.59     4114.45    573.76 o 
   7   5   1     8212.84     8408.08    537.60 o 
   8   5   1        5.89       81.92     92.59 o 
  -8   6   1     5184.85     5858.46    694.75 o 
  -7   6   1     2170.70     2509.39    720.06 o 
  -6   6   1     6551.21     6181.10    466.44 o 
  -5   6   1     5253.05     5406.44    221.80 o 
  -4   6   1    32881.07    35239.75   1692.94 o 
  -3   6   1      319.61      448.37    134.58 o 
  -2   6   1    17975.19    17247.26   1663.38 o 
  -1   6   1    40449.39    41556.37    779.06 o 
   0   6   1    75601.61    69528.77   1605.75 o 
   1   6   1     1795.57     1918.39    295.61 o 
   2   6   1    15460.49    15631.51   1084.46 o 
   4   6   1    22853.32    24262.69    750.88 o 
   5   6   1     8846.71     8983.78    483.43 o 
   6   6   1     2055.74     2082.07    360.44 o 
   7   6   1    13149.70    13170.27    766.64 o 
   8   6   1     1001.22      794.17    180.21 o 
  -8   7   1    17842.98    20287.21   1067.43 o 
  -7   7   1        1.00      160.81    184.50 o 
  -6   7   1    14081.82    15573.25    822.43 o 
  -5   7   1       15.01      101.82     68.36 o 
  -4   7   1    22010.31    23991.10    649.67 o 
  -3   7   1      140.77      141.41     66.00 o 
  -2   7   1    18394.82    18602.91    992.67 o 
  -1   7   1     1215.90     1372.01    224.05 o 
   0   7   1       64.59      210.75     58.08 o 
   1   7   1     6503.61     6992.92    288.54 o 
   2   7   1     7819.52     7462.53    440.84 o 
   3   7   1     3214.09     2960.30    349.80 o 
   4   7   1    16498.36    17649.38    525.94 o 
   5   7   1     9126.05     9771.86    339.96 o 
   6   7   1        0.21      142.24     67.08 o 
   7   7   1      108.50       89.99     77.45 o 
  -7   8   1     1448.31     1459.21    729.49 o 
  -6   8   1     1206.28      858.78    371.53 o 
  -5   8   1      299.86      290.55     90.41 o 
  -4   8   1    31654.52    32296.06   1658.20 o 
  -3   8   1     5411.24     5426.33    308.63 o 
  -2   8   1     5322.43     5161.55    362.67 o 
  -1   8   1     2748.51     2941.42    400.29 o 
   0   8   1    53867.73    57008.54   1810.49 o 
   1   8   1     2730.30     3001.62    542.80 o 
   2   8   1        9.30      104.65     87.54 o 
   3   8   1      205.14      287.86     98.96 o 
   4   8   1    28452.61    32521.89   1989.01 o 
   5   8   1       49.45       85.66     93.45 o 
   6   8   1     7744.77     7076.14   1003.82 o 
   7   8   1     8610.43     6602.36    730.81 o 
  -6   9   1     1094.55     1114.36    356.81 o 
  -5   9   1     3191.23     3017.47    453.78 o 
  -4   9   1     2220.94     2407.54    423.93 o 
  -3   9   1     2269.64     1951.17    294.79 o 
  -2   9   1     1013.48     1026.69    208.62 o 
  -1   9   1        0.65       67.80     70.66 o 
   0   9   1      324.79      352.86     96.22 o 
   1   9   1     2591.76     2799.46    312.41 o 
   2   9   1    15674.95    15919.14    700.27 o 
   3   9   1     1764.40     1969.71    437.27 o 
   4   9   1     2244.70     1895.63    395.20 o 
   5   9   1     4080.94     3767.11    630.94 o 
   6   9   1     5345.07     4568.52    630.43 o 
  -5  10   1      182.69       79.25     78.76 o 
  -4  10   1      913.52      679.55    233.67 o 
  -3  10   1    15471.12    16032.57   1381.57 o 
  -2  10   1     3914.20     3883.39    799.65 o 
  -1  10   1      858.72      759.88    164.18 o 
   0  10   1     2473.67     2458.31    443.90 o 
   1  10   1    12203.17    12568.50    488.00 o 
   2  10   1      987.09      899.85    282.47 o 
   3  10   1       58.93       65.54     56.05 o 
   4  10   1     9650.13     9590.17    942.17 o 
   5  10   1     1567.27     1248.83    468.73 o 
  -4  11   1       18.03       88.47     73.92 o 
  -3  11   1      763.46      739.82    251.06 o 
  -2  11   1       11.83       72.90     77.27 o 
  -1  11   1      319.73      324.03    107.65 o 
   0  11   1      949.38      758.84    219.62 o 
   1  11   1     4597.14     5245.15    781.02 o 
   2  11   1      909.50      871.28    229.11 o 
   3  11   1     1946.41     1396.74    388.50 o 
  -1  12   1     1246.22     1316.81    514.85 o 
   0  12   1      102.21       71.59     71.03 o 
  -2 -11   2       76.61       81.90    159.42 o 
  -1 -11   2     1521.65     1625.54    571.67 o 
   0 -11   2      163.09      249.14     98.46 o 
   1 -11   2       71.45       41.18     97.77 o 
   2 -11   2     3213.09     2784.07    970.35 o 
   3 -11   2      536.43      541.08    267.09 o 
  -4 -10   2     4890.02     4289.83    521.26 o 
  -3 -10   2     4703.06     3956.30    587.73 o 
  -2 -10   2      181.84      207.89     85.35 o 
  -1 -10   2     5972.31     6547.14    665.29 o 
   0 -10   2     2553.11     2881.13    382.66 o 
   1 -10   2     2904.40     2973.46    387.51 o 
   2 -10   2     3237.00     3387.72    686.24 o 
   3 -10   2     8922.02     9244.57    680.26 o 
   4 -10   2     2970.63     2686.99    772.74 o 
   5 -10   2      100.11       73.62    136.65 o 
  -5  -9   2      927.13      708.31    271.00 o 
  -4  -9   2      551.90      663.08    160.79 o 
  -3  -9   2      593.02      679.82    189.68 o 
  -2  -9   2    14041.13    14211.21    567.65 o 
  -1  -9   2      596.45      558.16    122.18 o 
   0  -9   2      251.43      289.90    105.27 o 
   1  -9   2      229.61      164.86     81.75 o 
   2  -9   2     5454.74     5908.51    643.80 o 
   3  -9   2     3838.25     3543.56    432.56 o 
   4  -9   2     3935.56     3190.83    418.15 o 
   5  -9   2      234.79      276.49     97.11 o 
   6  -9   2       28.39       13.11     51.07 o 
  -6  -8   2     1487.22      931.99    331.59 o 
  -5  -8   2      571.34      510.24    141.04 o 
  -4  -8   2    31947.30    35316.03   2097.14 o 
  -3  -8   2     5738.84     5507.55    434.22 o 
  -2  -8   2      764.58      983.68    236.20 o 
  -1  -8   2      870.40      976.71    185.72 o 
   0  -8   2    62901.68    71382.27   1265.74 o 
   1  -8   2      190.38      231.46     87.23 o 
   2  -8   2     5208.92     5820.38    272.72 o 
   3  -8   2      470.51      597.80    125.36 o 
   4  -8   2    31471.49    31677.38   1987.75 o 
   5  -8   2     2047.78     1576.53    350.71 o 
   6  -8   2     2466.38     2001.21    663.00 o 
   7  -8   2        0.59       31.75     56.36 o 
  -7  -7   2      624.11      411.22    126.55 o 
  -6  -7   2       46.88      175.86    107.63 o 
  -5  -7   2    16798.19    16580.48    553.76 o 
  -4  -7   2    11333.19    11615.19    526.88 o 
  -3  -7   2     4615.06     3958.74    382.49 o 
  -2  -7   2      959.65     1088.74    227.85 o 
  -1  -7   2    13077.69    14067.44    446.65 o 
   0  -7   2        5.96       46.62     58.65 o 
   1  -7   2     4519.59     4935.90    202.53 o 
   2  -7   2     6440.89     6901.36    392.38 o 
   3  -7   2      175.41      136.98     82.36 o 
   4  -7   2    18950.31    18624.17   1290.01 o 
   5  -7   2      145.65      167.28     63.94 o 
   6  -7   2     5529.36     5654.40    421.68 o 
   7  -7   2     1002.05     1122.18    420.99 o 
   8  -7   2    19144.58    20435.59   1065.36 o 
  -7  -6   2    17915.06    17923.00    698.24 o 
  -6  -6   2      217.86      243.64     92.95 o 
  -5  -6   2     6692.87     6346.86    555.95 o 
  -4  -6   2     7987.89     8200.04    639.64 o 
  -3  -6   2    52451.75    53736.66   1332.41 o 
  -2  -6   2     9492.66    10231.09    529.81 o 
  -1  -6   2     2334.46     2297.11    273.35 o 
   1  -6   2    26368.96    27724.28    787.92 o 
   2  -6   2     6869.91     6385.37    484.03 o 
   3  -6   2     5461.01     5420.41    231.86 o 
   4  -6   2    24657.31    24428.32   1516.38 o 
   5  -6   2     8212.05     8491.67    302.16 o 
   6  -6   2     1022.59      753.31    153.98 o 
   7  -6   2      178.63      258.12    198.99 o 
   8  -6   2     2380.77     2943.26    863.84 o 
  -8  -5   2     2027.64     1748.71    482.51 o 
  -7  -5   2    12905.96    12721.38    882.06 o 
  -6  -5   2     8805.62     9117.96    366.35 o 
  -5  -5   2     6210.24     6602.33    532.12 o 
  -4  -5   2      909.54      905.05    146.98 o 
  -3  -5   2     3832.06     3840.70    249.77 o 
  -2  -5   2     5703.78     5755.37    200.73 o 
  -1  -5   2    25490.25    26116.01    473.04 o 
   0  -5   2      982.48      959.38    143.24 o 
   1  -5   2    12249.68    11674.65    887.95 o 
   2  -5   2     8025.94     8111.72    295.32 o 
   3  -5   2     8211.93     8428.86    253.62 o 
   4  -5   2        7.66       29.54     21.81 o 
   5  -5   2    49544.26    51227.79    994.23 o 
   6  -5   2     9782.18     9266.56    823.92 o 
   7  -5   2     6788.08     7991.25    477.35 o 
   8  -5   2     1300.32     1307.15    462.17 o 
   9  -5   2     8421.21     6590.02   2067.46 o 
  -8  -4   2     4159.56     3631.95    654.89 o 
  -7  -4   2     1778.63     1892.97    313.45 o 
  -6  -4   2     2170.19     2084.01    384.33 o 
  -5  -4   2     9705.76     9721.05    388.32 o 
  -4  -4   2      108.58      204.00     71.24 o 
  -3  -4   2    45841.55    48210.15   1191.66 o 
  -2  -4   2     3908.60     4046.45    193.11 o 
  -1  -4   2    24922.21    25634.54    383.49 o 
   0  -4   2     4548.63     4735.75    159.44 o 
   1  -4   2    59654.98    62634.47   1298.38 o 
   2  -4   2     1053.91     1079.95     96.56 o 
   3  -4   2     2276.39     2150.33    130.04 o 
   4  -4   2      722.05      754.01    100.13 o 
   5  -4   2     2484.71     2597.36    183.21 o 
   6  -4   2     1856.36     2272.90    556.26 o 
   7  -4   2     4482.57     3711.40    908.24 o 
   8  -4   2     8765.12     8677.26   1063.06 o 
   9  -4   2     1133.92     1128.17    531.65 o 
  -9  -3   2     2612.59     2469.59    897.89 o 
  -8  -3   2     3362.49     2883.09    614.28 o 
  -7  -3   2      126.79      146.58     78.49 o 
  -6  -3   2        0.77      159.09     84.20 o 
  -5  -3   2     8559.16     9576.29    614.03 o 
  -4  -3   2    16589.59    16818.56    420.16 o 
  -3  -3   2     2140.44     1961.92    194.97 o 
  -2  -3   2     1162.46     1213.02    183.76 o 
  -1  -3   2     1142.14     1213.67    105.25 o 
   0  -3   2     1365.36     1392.33     52.38 o 
   1  -3   2     3261.48     3291.30     90.51 o 
   2  -3   2    38368.31    39551.11    393.20 o 
   3  -3   2    39296.40    39456.26    715.40 o 
   4  -3   2      670.74      759.70     83.14 o 
   5  -3   2     5363.96     6001.78    365.09 o 
   6  -3   2     5135.04     6780.96   1037.07 o 
   7  -3   2     7637.83     8308.95   1579.53 o 
   8  -3   2      539.71      484.49    151.37 o 
   9  -3   2     2419.49     1923.68    824.96 o 
  -9  -2   2       49.73      237.87    147.69 o 
  -8  -2   2      180.41      270.57     98.12 o 
  -7  -2   2      641.63      620.99    156.03 o 
  -6  -2   2      652.13      726.50    148.42 o 
  -5  -2   2    13078.11    13397.71    427.67 o 
  -4  -2   2       49.53      123.25     58.54 o 
  -3  -2   2     5750.56     5614.37    264.66 o 
  -2  -2   2     2389.77     2343.56     95.75 o 
  -1  -2   2    37938.53    38273.39    330.49 o 
   0  -2   2     2313.54     2316.05     53.58 o 
   1  -2   2     6854.80     6405.71    206.53 o 
   2  -2   2     1647.11     1672.81     88.56 o 
   3  -2   2     4265.63     4017.82    123.05 o 
   4  -2   2     1741.97     1667.40    194.39 o 
   5  -2   2      404.11      654.95    163.57 o 
   6  -2   2    16513.68    17360.05   1351.55 o 
   7  -2   2     1175.13     1135.53    308.04 o 
   8  -2   2       56.91       42.79     82.59 o 
   9  -2   2     2185.33     2977.54    825.19 o 
  -9  -1   2     4830.97     4563.74    715.23 o 
  -8  -1   2     1216.91     1346.60    318.62 o 
  -7  -1   2     4043.18     4372.26    641.52 o 
  -6  -1   2    10703.51    10651.21    691.33 o 
  -5  -1   2      763.56      579.09    100.41 o 
  -4  -1   2     9089.08     9353.73    278.48 o 
  -3  -1   2     4697.78     4786.46    151.64 o 
  -2  -1   2    33944.92    31805.12    772.78 o 
  -1  -1   2      438.53      489.56     63.19 o 
   0  -1   2      203.71      268.15     31.39 o 
   1  -1   2       26.95       53.16     12.69 o 
   2  -1   2    12812.76    11455.67    261.16 o 
   3  -1   2       30.47       98.54     40.19 o 
   4  -1   2     7341.19     7581.54    427.20 o 
   5  -1   2     2113.42     2715.05    595.60 o 
   7  -1   2       10.70      100.07    109.27 o 
   8  -1   2     1545.66     1990.62    653.34 o 
   9  -1   2       12.35      103.29    115.72 o 
  -9   0   2     3626.53     3779.50   1282.76 o 
  -8   0   2       52.20      130.67    137.11 o 
  -7   0   2     4999.90     4490.88    276.18 o 
  -6   0   2       15.08       80.70     42.41 o 
  -5   0   2     7466.52     7110.88    297.31 o 
  -4   0   2     1653.76     1835.00    322.28 o 
  -3   0   2     8164.82     7763.22    190.86 o 
  -2   0   2    31375.36    28912.62    483.75 o 
  -1   0   2      242.69      406.83     51.04 o 
   1   0   2      117.59      197.95     25.98 o 
   2   0   2    46896.84    45537.70    320.01 o 
   3   0   2     3731.50     3602.13     62.23 o 
   4   0   2     1017.89     1187.89    104.90 o 
   5   0   2      299.22      441.82     69.89 o 
   6   0   2    20914.69    19677.29   1337.86 o 
   7   0   2    11583.09    12959.88   1351.32 o 
   9   0   2      754.03      832.32    309.42 o 
  10   0   2     2591.39     2860.90    698.89 o 
  -9   1   2     9055.95     9203.62   1507.75 o 
  -8   1   2       42.86      161.96    148.38 o 
  -7   1   2     1323.46     1267.67    235.39 o 
  -6   1   2    26476.27    25842.00   1170.58 o 
  -5   1   2    10460.39    10286.11    345.40 o 
  -4   1   2      228.33      323.71     52.70 o 
  -3   1   2     9203.16     9017.63    152.93 o 
  -2   1   2    37274.55    36733.93    312.51 o 
  -1   1   2     2707.40     2510.99     85.20 o 
   1   1   2    15822.68    15938.47    193.68 o 
   2   1   2     1033.50     1054.32     42.00 o 
   3   1   2     1053.91     1114.02     86.03 o 
   4   1   2     9998.81     9452.53    323.71 o 
   5   1   2     1838.82     1922.04    242.86 o 
   6   1   2     6292.97     6098.73    276.90 o 
   7   1   2      737.32      577.65     92.99 o 
   8   1   2     9958.25    10543.20   1065.59 o 
   9   1   2      268.07      278.82    208.89 o 
  -9   2   2      228.09      388.78    188.64 o 
  -8   2   2     4022.44     3821.59   1018.66 o 
  -7   2   2    16071.98    14766.04   1970.38 o 
  -6   2   2     8409.39     7419.49    505.56 o 
  -5   2   2    13957.36    12963.35    419.48 o 
  -4   2   2     1069.96      959.92     63.35 o 
  -2   2   2    46336.26    45725.94    334.05 o 
  -1   2   2   162268.52   162453.39   1279.17 o 
   0   2   2     9005.78     9329.72    113.97 o 
   1   2   2       63.76      244.50     42.39 o 
   2   2   2    59870.69    59888.92   1168.12 o 
   4   2   2     3543.86     3545.98    185.17 o 
   5   2   2     3514.77     3466.62    185.20 o 
   6   2   2    33615.26    33903.10   1509.99 o 
   7   2   2    11631.71    12156.01    628.92 o 
   8   2   2     2490.58     2429.79    509.56 o 
   9   2   2     1378.21     1268.96    524.97 o 
  -9   3   2    17651.43    19604.88   1030.86 o 
  -8   3   2      115.26       83.97    103.98 o 
  -7   3   2       55.78       24.85     31.52 o 
  -6   3   2      595.16      490.74     90.27 o 
  -5   3   2    73318.79    71421.81    802.54 o 
  -4   3   2     7245.80     7473.84    257.09 o 
  -3   3   2     5798.99     5660.54    189.53 o 
  -2   3   2     1153.56     1218.99     79.20 o 
  -1   3   2    63638.02    65250.84    517.51 o 
   0   3   2      435.10      552.78     73.51 o 
   1   3   2    37048.86    38113.61    519.89 o 
   2   3   2    15136.59    15093.62    203.93 o 
   3   3   2    14880.95    15372.10    364.21 o 
   4   3   2     3726.82     3724.74    107.57 o 
   5   3   2    21492.42    21940.81    643.45 o 
   6   3   2     4639.87     4270.81    298.26 o 
   7   3   2     9109.45     9784.60    542.71 o 
   8   3   2     4939.30     5382.55    948.61 o 
   9   3   2     4193.03     3896.59    986.92 o 
  -9   4   2       40.94      118.71    159.88 o 
  -8   4   2     1296.08     1539.50    416.16 o 
  -7   4   2     6262.47     7649.17   1552.15 o 
  -6   4   2    16668.81    15371.43    811.90 o 
  -5   4   2    10432.43    10550.81    282.94 o 
  -4   4   2     4102.61     4127.46    160.28 o 
  -3   4   2    64263.21    64967.65   1903.15 o 
  -2   4   2      477.26      646.01    105.24 o 
  -1   4   2    79928.09    79413.30   1047.66 o 
   0   4   2    19954.19    21559.12    268.05 o 
   1   4   2    79695.81    77740.24   1411.06 o 
   2   4   2     9107.69     9335.09    227.12 o 
   3   4   2    58565.90    59582.13   1005.50 o 
   4   4   2      231.04      329.31    104.56 o 
   5   4   2     3296.01     3420.16    303.20 o 
   6   4   2    11631.10    11733.31    977.37 o 
   7   4   2    21612.53    22656.57    955.76 o 
   8   4   2     1451.75     1268.52    211.94 o 
   9   4   2     1226.71      904.56    232.81 o 
  -9   5   2     2372.07     1977.28    703.03 o 
  -8   5   2    13952.50    14723.45    928.71 o 
  -7   5   2    12243.58    13241.00   1846.38 o 
  -6   5   2     1170.47     1456.71    247.43 o 
  -5   5   2      404.67      478.05     94.46 o 
  -4   5   2    24420.17    24549.16    409.20 o 
  -3   5   2     4088.22     4080.75    223.62 o 
  -2   5   2     1045.39     1058.74    156.69 o 
  -1   5   2    10431.37    10083.57    466.54 o 
   0   5   2     1274.43     1334.86    175.62 o 
   1   5   2    22396.33    22889.21    477.60 o 
   2   5   2     5022.45     4803.24    173.39 o 
   3   5   2     5708.56     5565.66    410.52 o 
   4   5   2    15731.63    15939.10    619.41 o 
   5   5   2    43305.86    43889.31   1108.46 o 
   6   5   2      778.60      882.53    162.26 o 
   7   5   2      407.01      535.94    132.56 o 
   8   5   2     2891.95     2391.95    364.28 o 
   9   5   2    14174.51    13720.66   2051.82 o 
  -8   6   2       12.38       65.10    233.50 o 
  -7   6   2     2739.77     2974.78    904.33 o 
  -6   6   2     9404.28    10003.50    838.88 o 
  -5   6   2      460.93      507.66    137.38 o 
  -4   6   2    17712.80    18442.72    824.38 o 
  -3   6   2    14349.30    15159.10    562.01 o 
  -2   6   2    39727.25    39952.44   1910.57 o 
  -1   6   2       88.64      194.66     54.54 o 
   0   6   2    33493.39    30412.41    796.43 o 
   1   6   2    31829.73    30998.17    998.99 o 
   2   6   2    14881.03    14456.66    627.93 o 
   3   6   2     2445.31     2917.19    312.45 o 
   4   6   2     7820.62     7938.46    474.36 o 
   5   6   2    11658.77    12118.53    556.05 o 
   6   6   2      250.13      271.02     74.31 o 
   7   6   2    15779.13    15788.99   1468.76 o 
   8   6   2      201.15      111.81     79.96 o 
  -8   7   2     2911.50     2586.91    846.81 o 
  -7   7   2       77.92      138.26    173.92 o 
  -6   7   2     3105.62     2737.44    505.66 o 
  -5   7   2     2326.91     2619.23    460.03 o 
  -4   7   2     1238.45     1505.54    251.03 o 
  -3   7   2       19.57      124.15     59.58 o 
  -2   7   2     2676.72     2610.91    299.82 o 
  -1   7   2      440.30      490.44    124.71 o 
   0   7   2      340.42      289.57    100.46 o 
   1   7   2     1905.00     1865.07    286.78 o 
   2   7   2    32979.06    33965.79    911.57 o 
   3   7   2     1196.74     1365.27    231.40 o 
   4   7   2     1208.46     1471.57    295.41 o 
   5   7   2     1244.51     1337.81    251.16 o 
   6   7   2    15029.99    15911.95    657.37 o 
   7   7   2      244.44      259.62    132.62 o 
   8   7   2     3025.72     2289.10    439.74 o 
  -7   8   2      142.00      247.30    264.10 o 
  -6   8   2     7677.28     7176.31    564.66 o 
  -5   8   2      560.96      510.00    143.03 o 
  -4   8   2      200.79      213.13    168.63 o 
  -3   8   2      441.78      403.01    115.71 o 
  -2   8   2    20341.75    20649.52    740.07 o 
  -1   8   2      228.61      192.02     67.82 o 
   0   8   2     2459.56     2364.50    374.18 o 
   1   8   2      217.14      255.13    113.64 o 
   2   8   2     5982.89     6078.65    287.46 o 
   3   8   2      205.72      216.41     86.96 o 
   4   8   2       51.08      131.50    104.33 o 
   5   8   2     6205.88     6254.35   1370.41 o 
   6   8   2       49.18       78.98     80.06 o 
   7   8   2       80.61       89.96     78.94 o 
  -6   9   2        0.86      111.34    154.36 o 
  -5   9   2      588.37      455.73    142.17 o 
  -4   9   2     2714.82     2152.23    445.89 o 
  -3   9   2     5967.43     5686.19    738.46 o 
  -2   9   2        7.09       56.87     41.17 o 
  -1   9   2      111.91      174.75     63.59 o 
   0   9   2      161.94      348.22     91.23 o 
   1   9   2     4444.08     4757.82    501.88 o 
   2   9   2       39.43       70.57     59.20 o 
   3   9   2     3000.90     3036.69    429.54 o 
   4   9   2       43.41       51.94     53.84 o 
   5   9   2     1721.99     1993.25    366.07 o 
   6   9   2      291.50      298.06    132.09 o 
  -5  10   2       44.62      145.31     86.50 o 
  -4  10   2     3219.44     3297.68    424.52 o 
  -3  10   2      801.56      849.71    215.14 o 
  -2  10   2     1327.77     1399.02    275.04 o 
  -1  10   2       37.29       26.48     64.60 o 
   0  10   2      408.17      481.33    141.55 o 
   1  10   2     5948.60     5739.84    495.31 o 
   2  10   2      165.35      187.72    165.87 o 
   3  10   2     1281.47     1463.60    355.20 o 
   4  10   2      911.79      996.96    299.50 o 
   5  10   2     2024.74     1993.92    457.88 o 
  -4  11   2       72.65       43.22     70.86 o 
  -3  11   2    10537.00    10111.54   1508.55 o 
  -2  11   2     1193.58     1026.21    215.47 o 
  -1  11   2     3496.09     3312.09    681.51 o 
   0  11   2     1091.93      831.97    213.10 o 
   1  11   2     3033.79     3132.69    663.22 o 
   2  11   2      867.23      937.49    261.19 o 
   3  11   2        3.69       67.93     70.82 o 
   4  11   2     4403.36     3967.88    493.81 o 
  -1  12   2    11810.36    11012.08    538.89 o 
   0  12   2     1046.94     1054.56    316.76 o 
   1  12   2     2261.58     1784.29    464.69 o 
  -1 -11   3      210.17      105.59    166.56 o 
   0 -11   3       14.32       40.72    149.07 o 
   1 -11   3     2029.94     1987.63    821.05 o 
   2 -11   3     5566.50     5925.63    747.89 o 
   3 -11   3     2208.11     1533.05    457.11 o 
  -3 -10   3     4884.23     4784.21    857.74 o 
  -2 -10   3     7402.02     7077.31    386.25 o 
  -1 -10   3     2066.80     1921.61    610.09 o 
   0 -10   3    17269.40    20136.99   1679.37 o 
   1 -10   3    11400.38    12889.26    745.59 o 
   2 -10   3      386.86      548.21    173.00 o 
   3 -10   3     2788.04     2594.51    517.38 o 
   4 -10   3     9406.70     9716.63   1382.14 o 
  -5  -9   3     5075.13     4482.48    577.78 o 
  -4  -9   3     9475.94     8780.56   1478.07 o 
  -3  -9   3     1206.65      839.82    235.29 o 
  -2  -9   3     4096.19     3876.16    505.83 o 
  -1  -9   3     1395.04     1663.67    279.20 o 
   0  -9   3     1616.41     1818.92    280.87 o 
   1  -9   3     2479.17     2423.95    257.25 o 
   2  -9   3    17155.07    18576.64    363.73 o 
   3  -9   3     1424.34     1361.09    259.53 o 
   4  -9   3     4024.34     3582.80    736.16 o 
   5  -9   3     5259.85     4641.49    726.50 o 
  -6  -8   3     8905.92     7786.68   1005.04 o 
  -5  -8   3     2024.85     1788.48    351.39 o 
  -4  -8   3      120.94      278.73    123.82 o 
  -3  -8   3      899.60      893.67    191.32 o 
  -2  -8   3    31385.21    33111.01   1316.77 o 
  -1  -8   3     2839.17     3075.24    345.67 o 
   0  -8   3    10455.58    10525.02    276.75 o 
   1  -8   3       82.25      167.38     86.31 o 
   2  -8   3    21563.06    23742.41    667.29 o 
   3  -8   3     3308.91     3271.02    341.00 o 
   4  -8   3     3275.44     3408.87    367.75 o 
   5  -8   3       44.23      142.63    109.62 o 
   6  -8   3        0.62      187.95    194.16 o 
   7  -8   3      720.99      663.69    340.24 o 
  -7  -7   3     2570.02     2093.91    499.33 o 
  -6  -7   3     2686.29     2282.31    487.85 o 
  -5  -7   3    10468.07    10466.10    513.03 o 
  -4  -7   3      773.36      597.02    166.80 o 
  -3  -7   3     2140.65     2212.26    254.98 o 
  -2  -7   3       24.81       55.27     54.63 o 
  -1  -7   3    12324.07    13051.84    554.77 o 
   0  -7   3      290.36      279.80    111.31 o 
   1  -7   3     1698.69     1541.78    252.58 o 
   2  -7   3    18120.23    19073.86    542.35 o 
   3  -7   3     1020.64     1189.25    209.89 o 
   4  -7   3      591.70      691.26    151.13 o 
   5  -7   3     5236.10     5268.34    353.02 o 
   6  -7   3    20726.05    21986.36    996.35 o 
   7  -7   3      261.82      332.42    224.07 o 
   8  -7   3      285.79      333.11    216.25 o 
  -7  -6   3     1994.81     1434.82    343.29 o 
  -6  -6   3      178.30      127.77     81.55 o 
  -5  -6   3     1591.35     1390.42    329.16 o 
  -4  -6   3     7501.72     7710.69    339.53 o 
  -3  -6   3     1535.82     1791.79    302.83 o 
  -2  -6   3     9622.22     9579.26    609.40 o 
  -1  -6   3     3843.03     3958.88    312.29 o 
   0  -6   3    29953.12    32240.62    941.83 o 
   1  -6   3      904.81     1035.45    170.32 o 
   2  -6   3     3792.45     3740.68    393.54 o 
   3  -6   3        0.44       34.49     33.79 o 
   4  -6   3     1261.60     1308.41    221.63 o 
   5  -6   3     3137.87     3069.79    379.04 o 
   6  -6   3      205.82      219.72     72.27 o 
   7  -6   3     1956.20     2136.25    701.19 o 
   8  -6   3     3619.72     3492.62   1388.35 o 
  -8  -5   3     6712.60     5695.56    722.25 o 
  -7  -5   3      694.91      630.01    176.18 o 
  -6  -5   3      134.68      123.15     63.54 o 
  -5  -5   3        2.95       64.79     61.88 o 
  -4  -5   3    10230.26     9964.29    372.41 o 
  -3  -5   3     2029.03     2201.26    252.22 o 
  -2  -5   3      256.77      325.58     84.65 o 
  -1  -5   3     6044.38     6158.38    255.68 o 
   0  -5   3      144.22      164.23     47.38 o 
   1  -5   3     6167.81     6435.12    246.26 o 
   2  -5   3       81.31      146.81     37.45 o 
   3  -5   3    20390.25    20889.12    776.67 o 
   4  -5   3     5093.90     4645.67    160.01 o 
   5  -5   3      222.62      216.47     45.10 o 
   6  -5   3      532.78      427.46     80.04 o 
   7  -5   3     2703.33     2951.77    779.64 o 
   8  -5   3      478.36      439.63    213.95 o 
   9  -5   3       80.07      122.85    220.39 o 
  -8  -4   3     3704.95     3469.74    757.39 o 
  -7  -4   3      849.70      911.23    233.40 o 
  -6  -4   3        0.76       23.55     51.69 o 
  -5  -4   3        2.07      100.80     57.64 o 
  -4  -4   3    11597.69    11561.93    306.34 o 
  -3  -4   3    16579.17    17327.89    827.03 o 
  -2  -4   3      663.25      700.61    111.66 o 
  -1  -4   3      453.64      754.08    124.45 o 
   0  -4   3    10085.10    10034.35    432.10 o 
   1  -4   3    34491.95    37056.17    664.22 o 
   2  -4   3     3784.13     4056.17    120.57 o 
   3  -4   3     8481.82     9054.10    258.78 o 
   4  -4   3     3820.96     3761.59    125.72 o 
   5  -4   3     5847.63     6346.07    275.26 o 
   6  -4   3     4202.83     4522.33    828.41 o 
   7  -4   3     9516.13    10060.56   1408.83 o 
   8  -4   3     3438.08     3832.64    732.02 o 
   9  -4   3      300.05      408.57    328.28 o 
  -9  -3   3      573.74      479.42    226.60 o 
  -8  -3   3     2966.40     2725.96    475.71 o 
  -7  -3   3     5619.97     5575.79    644.59 o 
  -6  -3   3     6757.55     7009.35    351.70 o 
  -5  -3   3     7338.53     7956.88    624.13 o 
  -4  -3   3       41.27       75.85     59.93 o 
  -3  -3   3    14105.07    13809.02    539.05 o 
  -2  -3   3    13951.38    12814.49    303.54 o 
  -1  -3   3    10940.12    10405.47    249.47 o 
   0  -3   3       63.97      119.12     32.36 o 
   1  -3   3       60.71      163.94     27.45 o 
   2  -3   3    10764.81    11271.91    245.11 o 
   3  -3   3      178.81      191.89     33.79 o 
   4  -3   3       47.17       72.07     18.72 o 
   5  -3   3     2196.89     2371.05    265.13 o 
   6  -3   3      322.24      441.70    195.77 o 
   7  -3   3     3569.17     4009.55    811.62 o 
   8  -3   3     1269.48     1095.96    371.99 o 
   9  -3   3       60.55      187.49    244.77 o 
  -9  -2   3        8.96        4.83    125.61 o 
  -8  -2   3    11979.72    12509.79   1221.22 o 
  -7  -2   3     5635.65     5873.52    545.40 o 
  -6  -2   3     1696.07     1718.44    364.72 o 
  -5  -2   3     4436.30     4359.50    255.55 o 
  -4  -2   3    35206.18    34291.64   1203.39 o 
  -3  -2   3    11900.52    12141.01    324.18 o 
  -2  -2   3    15534.11    14786.12    542.73 o 
  -1  -2   3    85379.50    85023.11    757.67 o 
   0  -2   3    74539.12    74804.96   2145.56 o 
   1  -2   3     4360.13     4548.55     76.95 o 
   2  -2   3    37307.82    34926.46    455.54 o 
   3  -2   3    23958.47    23434.55    394.44 o 
   4  -2   3    33042.80    32212.18    544.99 o 
   5  -2   3    11087.93    11834.01    872.35 o 
   6  -2   3    11730.95    12957.81    765.15 o 
   7  -2   3     6545.08     7737.05   1476.00 o 
   8  -2   3     6589.05     7202.18    748.58 o 
   9  -2   3     4319.77     4588.12   1074.79 o 
  -9  -1   3      208.13      292.39    158.73 o 
  -8  -1   3    12417.52    11306.57    989.91 o 
  -7  -1   3      119.75      187.56    106.63 o 
  -6  -1   3    33188.98    32801.58   1092.97 o 
  -5  -1   3       27.86      137.04     74.22 o 
  -4  -1   3    19159.53    17998.20    322.82 o 
  -3  -1   3    17140.81    16854.33    344.87 o 
  -2  -1   3    47854.73    44981.54    778.62 o 
  -1  -1   3      174.33      223.89     34.99 o 
   0  -1   3       32.01       63.60     13.16 o 
   1  -1   3      226.67      318.59     34.69 o 
   2  -1   3     8771.64     8275.24    114.46 o 
   3  -1   3     3083.39     2955.51     97.57 o 
   4  -1   3    33656.94    34565.74    919.74 o 
   5  -1   3     4006.17     4696.71    273.99 o 
   6  -1   3     1534.77     1567.10    710.63 o 
   7  -1   3     1263.38     1746.31    521.06 o 
   8  -1   3    21929.95    24572.82   2028.12 o 
   9  -1   3      146.07      182.89    156.20 o 
  10  -1   3        7.50      131.36    179.67 o 
  -9   0   3     6697.07     6571.16   1643.94 o 
  -8   0   3     1250.44     1345.33    386.25 o 
  -7   0   3    27472.37    26432.87   2879.65 o 
  -6   0   3      394.50      218.13    132.16 o 
  -5   0   3       44.48       76.42     79.07 o 
  -4   0   3    75199.89    72681.84   2273.75 o 
  -3   0   3    21128.88    20488.11    314.08 o 
  -2   0   3       60.16      234.85     59.91 o 
  -1   0   3      959.58     1051.99     75.15 o 
   0   0   3   151187.42   144571.48   1072.30 o 
   1   0   3      854.44      831.25     41.61 o 
   2   0   3    24038.12    24231.53    384.69 o 
   3   0   3       36.41       98.44     17.47 o 
   4   0   3   105869.21   106141.08   1590.84 o 
   5   0   3     8242.40     8722.12    545.68 o 
   6   0   3     7193.48     8424.67    965.06 o 
   7   0   3     4850.39     5590.68    960.46 o 
   8   0   3      469.12      346.00    230.28 o 
   9   0   3     4199.43     4058.32   1326.24 o 
  10   0   3     5696.67     5793.13    888.45 o 
  -9   1   3     4733.03     4146.43   1142.66 o 
  -8   1   3    11481.58    11826.19   1376.16 o 
  -7   1   3     6590.57     5782.70    582.26 o 
  -6   1   3     2287.87     1916.92    235.61 o 
  -5   1   3    36282.16    34535.03    562.35 o 
  -4   1   3    20811.43    19967.78    354.10 o 
  -3   1   3     1108.19     1363.62     95.18 o 
  -2   1   3      578.19      774.87    128.85 o 
  -1   1   3    14313.70    14560.28    253.37 o 
   0   1   3       15.81      100.54     22.75 o 
   1   1   3     2358.82     2305.42     76.50 o 
   2   1   3    49843.91    49784.51    532.17 o 
   3   1   3     3669.01     3598.46    123.82 o 
   4   1   3    27583.83    27217.25    481.77 o 
   5   1   3    22483.11    22427.25    320.55 o 
   6   1   3    22400.31    22293.13    641.71 o 
   7   1   3      693.43      608.77    122.04 o 
   8   1   3    23787.23    26569.88    878.33 o 
   9   1   3     4587.18     4414.20    541.08 o 
  -9   2   3     7146.27     7432.69   1693.40 o 
  -8   2   3      841.51      922.27    326.67 o 
  -7   2   3    12686.40    11148.79   1210.41 o 
  -6   2   3        8.45       37.43     32.77 o 
  -5   2   3     2767.86     2622.46    160.47 o 
  -4   2   3    13203.46    13042.93    410.36 o 
  -3   2   3    83474.73    82515.25   1559.43 o 
  -2   2   3    36392.86    35221.03    298.34 o 
  -1   2   3    38192.36    38220.16    562.80 o 
   0   2   3    11727.79    11758.09    210.32 o 
   1   2   3   210640.78   210056.30   7439.11 o 
   2   2   3    41838.31    42035.89    307.49 o 
   3   2   3     3680.27     3833.03    137.14 o 
   4   2   3    26671.43    27681.31    807.75 o 
   5   2   3     2846.17     3027.09    167.06 o 
   6   2   3     2909.14     2910.10    204.41 o 
   7   2   3     1654.20     1760.62    254.24 o 
   8   2   3     9090.85     9808.88   1762.41 o 
   9   2   3      780.87      794.82    379.35 o 
  -9   3   3      118.67      291.47    191.17 o 
  -8   3   3     1264.95     1601.84    559.02 o 
  -7   3   3    13369.57    12585.38    620.79 o 
  -6   3   3     6297.37     5837.83    527.85 o 
  -5   3   3        6.38       47.68     29.71 o 
  -4   3   3     7150.46     7180.62    241.70 o 
  -3   3   3      189.05      322.65     59.25 o 
  -2   3   3    13832.41    13800.39    223.20 o 
  -1   3   3    10741.06    10390.79    151.20 o 
   0   3   3     1911.97     1886.89     75.90 o 
   1   3   3    67625.59    68930.08    645.54 o 
   2   3   3      115.20      189.50     51.33 o 
   3   3   3    10808.32    10996.85    231.69 o 
   4   3   3     2928.34     2940.48    244.28 o 
   5   3   3    68233.51    72483.21   1040.72 o 
   6   3   3      945.32     1105.70    218.20 o 
   7   3   3     1926.84     2004.51    357.71 o 
   8   3   3     1563.23     1309.62    248.19 o 
   9   3   3    11995.12    11814.23    832.09 o 
  -9   4   3       20.58      109.04    138.03 o 
  -8   4   3      261.96      290.55    244.77 o 
  -7   4   3     4038.74     3546.08    314.02 o 
  -6   4   3       79.99       74.45    105.71 o 
  -5   4   3     8502.31     8641.19    388.03 o 
  -4   4   3     7448.22     7092.27    275.20 o 
  -3   4   3    29887.50    31019.69    530.08 o 
  -2   4   3     8084.04     8163.61    248.22 o 
  -1   4   3    41710.51    41038.60    447.73 o 
   0   4   3     1496.13     1394.94    107.48 o 
   1   4   3    16991.47    18124.29    246.99 o 
   2   4   3      180.30      205.95     45.53 o 
   3   4   3     4143.31     4276.94    227.93 o 
   4   4   3     2677.60     2899.63    260.49 o 
   5   4   3     5516.45     6458.62    556.75 o 
   6   4   3      999.81     1117.78    203.68 o 
   7   4   3     2730.58     2736.29    375.55 o 
   8   4   3     8767.61     8542.70    788.61 o 
   9   4   3        4.54       46.24    137.57 o 
  -8   5   3      203.52      197.61    190.48 o 
  -7   5   3     1071.68      764.46    397.99 o 
  -6   5   3      154.77      186.87     53.14 o 
  -5   5   3     8710.60     8283.29    229.16 o 
  -4   5   3      258.21      383.12    210.50 o 
  -3   5   3     7063.77     6753.85    355.19 o 
  -2   5   3     5762.43     5480.74    166.50 o 
  -1   5   3      128.03      455.40    167.02 o 
   0   5   3      791.52      907.48    142.87 o 
   1   5   3      290.24      256.85     62.49 o 
   2   5   3    22753.35    21639.23    454.98 o 
   3   5   3     5496.93     5675.48    196.34 o 
   4   5   3      656.31     1016.44    213.70 o 
   5   5   3      936.85     1235.90    222.79 o 
   6   5   3     6815.26     6795.57    728.22 o 
   7   5   3     5557.12     5391.72    579.33 o 
   8   5   3       74.36      129.06     94.40 o 
   9   5   3     2365.06     2319.60    775.96 o 
  -8   6   3     1381.42      900.19    560.17 o 
  -7   6   3      472.60      568.91    280.43 o 
  -6   6   3     2593.68     2178.04    286.76 o 
  -5   6   3     4981.77     5305.07    578.69 o 
  -4   6   3     2783.99     2792.06    190.27 o 
  -3   6   3     2621.41     2864.01    222.15 o 
  -2   6   3       76.31      146.15     79.14 o 
  -1   6   3     3814.18     3606.15    211.34 o 
   0   6   3     2152.39     2434.09    243.15 o 
   1   6   3     3711.10     3341.02    219.04 o 
   2   6   3     4063.72     4213.30    208.48 o 
   3   6   3     4986.48     4997.81    372.53 o 
   4   6   3      694.63      948.91    167.85 o 
   5   6   3      464.80      522.01    147.44 o 
   6   6   3     9592.21    10401.20    584.21 o 
   7   6   3     4361.23     3994.47    515.35 o 
   8   6   3     1174.74      992.82    268.24 o 
  -8   7   3     1885.60     1438.50    847.51 o 
  -7   7   3        7.55      173.92    195.31 o 
  -6   7   3     9291.57     9071.44    396.52 o 
  -5   7   3      218.97      292.06    113.53 o 
  -4   7   3      610.73      570.43    162.44 o 
  -3   7   3     1803.89     1597.28    358.18 o 
  -2   7   3    20775.40    20575.88    915.83 o 
  -1   7   3     2773.05     2765.36    179.77 o 
   0   7   3      166.94      201.88    106.86 o 
   1   7   3       42.50      174.90     80.71 o 
   2   7   3     5623.56     5808.28    528.93 o 
   3   7   3     5525.12     5589.00    457.55 o 
   4   7   3     1111.88     1252.63    321.73 o 
   5   7   3      145.99      191.70     95.10 o 
   6   7   3      128.25       84.92     84.08 o 
   7   7   3     1734.68     1482.44    302.83 o 
   8   7   3       33.64       63.23     88.87 o 
  -7   8   3     7010.97     6430.36   1626.00 o 
  -6   8   3     1573.55     1602.21    357.51 o 
  -5   8   3     2820.11     2552.72    552.11 o 
  -4   8   3      483.70      458.45    173.11 o 
  -3   8   3     1170.73     1187.04    197.59 o 
  -2   8   3    23317.98    23397.58   1213.63 o 
  -1   8   3     2573.65     2813.63    413.17 o 
   0   8   3     2883.66     3435.79    383.32 o 
   1   8   3      667.32      569.65    121.62 o 
   2   8   3    39403.86    39627.39   1059.58 o 
   3   8   3    11227.83    11184.03   1173.72 o 
   4   8   3       32.19      343.80    299.30 o 
   5   8   3     1782.55     1728.89    258.49 o 
   6   8   3    12558.35    12608.99    691.38 o 
   7   8   3     3858.44     3571.64    451.82 o 
  -6   9   3     5283.10     3692.54   1203.85 o 
  -5   9   3    16777.15    16086.58   1083.31 o 
  -4   9   3      857.56      858.35    200.29 o 
  -3   9   3     6900.40     6582.11    617.16 o 
  -2   9   3     5086.06     4665.62    571.95 o 
  -1   9   3     8841.76     8785.24    269.83 o 
   0   9   3     1839.45     1884.39    388.33 o 
   1   9   3      118.20       87.12     79.25 o 
   2   9   3      353.85      379.26    131.78 o 
   3   9   3      409.55      581.93    141.50 o 
   4   9   3    11641.85    11890.40    541.69 o 
   5   9   3      254.41      242.79     96.51 o 
   6   9   3        3.86       52.92     62.67 o 
  -5  10   3     4061.31     3870.53    549.89 o 
  -4  10   3     1429.72     1041.70    261.16 o 
  -3  10   3     1631.82     1453.02    249.78 o 
  -2  10   3      151.81      232.10     74.40 o 
  -1  10   3    33063.57    33673.37   1051.10 o 
   0  10   3     1450.16     1487.73    335.18 o 
   1  10   3     1837.55     2231.70    324.60 o 
   2  10   3     3440.05     3802.27    473.79 o 
   3  10   3    20829.00    22646.03   1068.70 o 
   4  10   3      876.43     1285.34    249.35 o 
   5  10   3        0.48      145.45    136.61 o 
  -4  11   3     1122.80      708.67    166.04 o 
  -3  11   3      153.37      186.54    104.64 o 
  -2  11   3        2.44       86.77     74.93 o 
  -1  11   3     3820.54     3472.64    328.28 o 
   0  11   3      116.70      165.20     82.82 o 
   1  11   3     7989.92     7873.13    445.38 o 
   2  11   3     2595.10     2255.24    393.64 o 
   3  11   3      140.89       99.18     91.47 o 
   4  11   3       50.71      114.93    137.02 o 
  -2  12   3      187.07      116.21    112.26 o 
  -1  12   3     4509.51     4243.87    561.21 o 
   0  12   3     4713.02     4004.93    621.26 o 
   1  12   3    11073.73    11418.76    388.55 o 
   0 -11   4     2246.11     1959.11    862.69 o 
   1 -11   4      235.82      190.71    143.32 o 
   2 -11   4      918.27      829.10    370.61 o 
  -3 -10   4      249.77      179.21    165.64 o 
  -2 -10   4     1445.62     1337.05    568.45 o 
  -1 -10   4    10295.65    11693.22    916.06 o 
   0 -10   4      924.19      911.46    345.08 o 
   1 -10   4      219.73      139.64    186.80 o 
   2 -10   4      387.07      365.32    135.27 o 
   3 -10   4     6741.02     6522.84    814.61 o 
   4 -10   4      145.09      184.27    127.68 o 
  -4  -9   4      941.94      908.54    214.14 o 
  -3  -9   4     2648.67     2277.98    564.44 o 
  -2  -9   4      285.45      255.44     85.08 o 
  -1  -9   4     1845.39     1822.03    382.58 o 
   0  -9   4      787.90      810.39    206.80 o 
   1  -9   4      295.72      410.35     97.08 o 
   2  -9   4     8948.79     9121.03   1440.57 o 
   3  -9   4     3083.06     2644.66    687.16 o 
   4  -9   4     2843.10     2557.70    564.54 o 
   5  -9   4     3975.18     3125.92    527.51 o 
  -5  -8   4      904.63      714.90    230.46 o 
  -4  -8   4     3793.20     3598.51    433.54 o 
  -3  -8   4     5316.63     5156.39    569.60 o 
  -2  -8   4      726.99      666.59    195.68 o 
  -1  -8   4     1673.45     1554.94    291.82 o 
   0  -8   4     6531.74     7072.53    204.17 o 
   1  -8   4     7268.00     7999.74    245.11 o 
   2  -8   4     3851.63     4116.44    321.90 o 
   3  -8   4     2171.06     2177.53    297.90 o 
   4  -8   4      103.27      104.50     55.44 o 
   5  -8   4      225.66       87.65     79.14 o 
  -6  -7   4     3281.78     2626.44    618.28 o 
  -5  -7   4       84.15       38.23     78.99 o 
  -4  -7   4     1867.08     1639.23    275.37 o 
  -3  -7   4     1983.83     2058.06    256.36 o 
  -2  -7   4     3973.84     3411.16    322.82 o 
  -1  -7   4     4675.99     4927.37    382.00 o 
   0  -7   4      676.73      608.87    221.36 o 
   1  -7   4     6444.39     6732.37    276.81 o 
   2  -7   4     2629.12     2259.46    399.32 o 
   3  -7   4     2506.97     2764.36    274.25 o 
   4  -7   4      885.90      742.75    134.69 o 
   5  -7   4     4554.61     3922.96    349.39 o 
   6  -7   4     5886.14     5693.97    538.55 o 
   7  -7   4       45.81       72.24     95.47 o 
  -7  -6   4     5212.64     4245.32    698.28 o 
  -6  -6   4     5392.71     5023.63    648.61 o 
  -5  -6   4    12130.48    11260.55    864.07 o 
  -4  -6   4     1155.88     1111.77    245.53 o 
  -3  -6   4     1647.84     1582.72    270.85 o 
  -2  -6   4    27835.17    27511.77   1241.93 o 
  -1  -6   4    25340.84    27567.83    836.46 o 
   0  -6   4       54.34       64.07     37.54 o 
   1  -6   4       31.52       82.87     31.29 o 
   2  -6   4    27829.84    28416.96    787.23 o 
   3  -6   4    41037.11    42195.66    919.05 o 
   4  -6   4       72.84      176.45    104.90 o 
   5  -6   4        1.40       23.96     42.24 o 
   6  -6   4     3261.17     3176.53    599.51 o 
   7  -6   4    18557.41    17615.87   1266.43 o 
   8  -6   4        1.42       64.41    149.30 o 
  -8  -5   4       35.56      125.75    108.37 o 
  -7  -5   4     2423.86     1889.13    384.36 o 
  -6  -5   4      573.34      550.44    163.34 o 
  -5  -5   4    21302.71    21462.33    799.16 o 
  -4  -5   4      571.13      723.02    149.18 o 
  -3  -5   4     4891.99     4679.68    259.03 o 
  -2  -5   4     3793.21     3626.33    197.94 o 
  -1  -5   4     9068.77     9411.38    358.23 o 
   0  -5   4        7.10       30.07     24.12 o 
   1  -5   4     4956.82     4902.49    206.45 o 
   2  -5   4     6601.99     6402.15    387.90 o 
   3  -5   4     2054.00     1879.16    447.91 o 
   4  -5   4     8040.62     7847.98    290.69 o 
   5  -5   4     3927.85     3899.97    262.68 o 
   6  -5   4     1330.68      988.81    228.21 o 
   7  -5   4     9965.63    11117.18    614.92 o 
   8  -5   4     2012.06     1949.91    741.45 o 
   9  -5   4     4244.66     3746.14   1428.61 o 
  -8  -4   4     5706.31     5158.67    826.79 o 
  -7  -4   4     3904.01     3034.46    534.80 o 
  -6  -4   4    30020.54    30643.11   1255.81 o 
  -5  -4   4    11885.74    12598.29    962.76 o 
  -4  -4   4    10265.61    10611.50    692.39 o 
  -3  -4   4    19138.54    18352.20    468.19 o 
  -2  -4   4     8579.38     8892.12    355.17 o 
  -1  -4   4    89683.44    88020.21   2363.16 o 
   0  -4   4     4410.43     4237.98    182.51 o 
   1  -4   4    32064.58    32282.21    861.68 o 
   2  -4   4     1457.07     1626.34    134.57 o 
   3  -4   4    83236.63    87279.88   1395.36 o 
   4  -4   4     3871.68     3871.29    188.67 o 
   5  -4   4     6814.25     6341.44    275.49 o 
   6  -4   4     4079.27     3936.62    282.04 o 
   7  -4   4    12304.11    13113.78    892.83 o 
   8  -4   4     3597.74     3033.21    989.91 o 
   9  -4   4      200.57      305.05    210.73 o 
  -8  -3   4    12510.76    12646.85    582.76 o 
  -7  -3   4     7591.26     7953.85    750.54 o 
  -6  -3   4     6199.91     5523.07    588.87 o 
  -5  -3   4     5445.91     5617.90    494.51 o 
  -4  -3   4    15320.06    16507.13    598.02 o 
  -3  -3   4     7697.22     7817.32    384.99 o 
  -2  -3   4    27915.90    26763.45    931.81 o 
  -1  -3   4     5366.70     5515.58    183.25 o 
   0  -3   4      323.65      439.50     55.10 o 
   1  -3   4    18860.05    19578.28    345.44 o 
   2  -3   4     4899.48     4441.74    121.55 o 
   3  -3   4      482.29      524.12     75.43 o 
   4  -3   4     4005.54     3818.63     83.89 o 
   5  -3   4    50273.64    52257.29   1260.68 o 
   6  -3   4     1104.75     1213.29    345.31 o 
   7  -3   4     1338.52     1461.28    313.56 o 
   8  -3   4     5998.92     6087.13   1405.15 o 
   9  -3   4    15932.92    16483.10   2330.18 o 
  -9  -2   4     4013.08     4885.12   1109.99 o 
  -8  -2   4        0.90       75.74     95.93 o 
  -7  -2   4       19.69      160.92     78.17 o 
  -6  -2   4    37244.82    39014.91   1042.76 o 
  -5  -2   4     1099.25     1202.66    233.14 o 
  -4  -2   4    25608.11    25795.39   1367.65 o 
  -3  -2   4    28498.14    28463.15    845.78 o 
  -2  -2   4    36355.30    34158.69    892.16 o 
  -1  -2   4      822.53      864.15     70.53 o 
   0  -2   4   140366.44   134421.05   1082.28 o 
   1  -2   4    82194.84    79186.85   3209.20 o 
   2  -2   4    14962.02    14462.15    169.13 o 
   3  -2   4       15.03       88.87     23.68 o 
   4  -2   4    34453.80    32969.23    385.29 o 
   5  -2   4    10626.14    10530.32    624.59 o 
   6  -2   4     1883.99     2348.35    616.76 o 
   7  -2   4     9141.54     9986.48    946.43 o 
   8  -2   4      403.24      312.41    169.09 o 
   9  -2   4      229.10      238.79    124.69 o 
  -9  -1   4     1535.27     1421.94    607.56 o 
  -8  -1   4     4840.14     5055.09    708.73 o 
  -7  -1   4        1.69       53.08     53.84 o 
  -6  -1   4     2068.92     2210.93    336.43 o 
  -5  -1   4    16623.98    16884.92    406.78 o 
  -4  -1   4    19285.26    19621.99    573.29 o 
  -3  -1   4     3520.15     3598.36    170.39 o 
  -2  -1   4     4548.09     4248.84    127.21 o 
  -1  -1   4     7912.12     7781.23    164.91 o 
   0  -1   4        8.50       45.55     14.54 o 
   1  -1   4      192.22      267.85     30.13 o 
   2  -1   4    76092.27    73324.49   1053.39 o 
   3  -1   4     8422.55     8408.29    139.63 o 
   4  -1   4    26226.87    27034.40    507.49 o 
   5  -1   4       19.49      159.19     97.77 o 
   6  -1   4    39852.04    40632.86   1654.98 o 
   7  -1   4     1649.16     2169.37    742.60 o 
   8  -1   4    11681.43    13652.33   1780.82 o 
   9  -1   4     5122.67     4284.69    590.31 o 
  -9   0   4     7389.17     6780.96   1196.03 o 
  -8   0   4      859.40      616.10    151.69 o 
  -7   0   4       60.84      151.12     96.39 o 
  -6   0   4    11099.76    11193.52    563.85 o 
  -5   0   4        6.10      141.30     66.82 o 
  -4   0   4      630.31      645.26    109.35 o 
  -3   0   4     8841.51     8473.26    324.10 o 
  -2   0   4   123528.21   114333.80    814.52 o 
  -1   0   4     6354.10     6363.21    130.59 o 
   0   0   4     6765.14     6500.64    116.00 o 
   1   0   4     1888.91     1860.34    164.12 o 
   2   0   4    66203.30    65250.21    554.52 o 
   3   0   4     1710.57     1686.30    119.11 o 
   4   0   4      212.98      178.06     52.45 o 
   5   0   4    10396.82    10819.72    629.42 o 
   6   0   4      129.16      268.24    103.75 o 
   7   0   4      493.47      756.18    233.50 o 
   8   0   4     1108.82      987.61    374.52 o 
   9   0   4     6908.54     6854.12    943.44 o 
  10   0   4     3096.08     3034.13    782.40 o 
  -9   1   4      108.39      189.10    216.48 o 
  -8   1   4     5979.35     5677.18    878.10 o 
  -7   1   4     1388.42     1344.68    253.32 o 
  -6   1   4    12846.16    12700.27    529.35 o 
  -5   1   4     1711.34     1605.30    187.32 o 
  -4   1   4    16800.71    16700.92    295.58 o 
  -3   1   4      871.65     1002.72    144.67 o 
  -2   1   4      350.84      508.03     72.66 o 
  -1   1   4     6029.26     5728.58    121.81 o 
   0   1   4      372.21      573.46     77.52 o 
   1   1   4    28472.53    27863.66    242.44 o 
   2   1   4     7849.77     7637.29    123.22 o 
   3   1   4    15494.53    15548.31    231.87 o 
   4   1   4     3458.92     3397.32    200.75 o 
   5   1   4    21257.54    20849.15    363.39 o 
   6   1   4    21312.19    20809.00   1140.47 o 
   7   1   4     2509.24     2031.35    338.41 o 
   8   1   4      695.65      977.02    299.53 o 
   9   1   4      198.68      211.65    168.17 o 
  10   1   4     3221.13     2652.71   1090.90 o 
  -9   2   4       14.73      200.14    209.35 o 
  -8   2   4     3083.21     2179.04    648.51 o 
  -7   2   4      789.71      603.35    269.27 o 
  -6   2   4      405.75      359.97     96.21 o 
  -5   2   4     3305.19     2997.15    219.63 o 
  -4   2   4    16516.95    16082.88    482.93 o 
  -3   2   4      107.16      231.57     51.06 o 
  -2   2   4     1508.73     1391.29    176.12 o 
  -1   2   4    10093.08    10449.11    157.82 o 
   0   2   4    43836.99    42769.56    673.36 o 
   1   2   4      112.86      337.55     89.29 o 
   2   2   4     1566.05     1605.43     68.00 o 
   3   2   4     6638.73     7235.53    131.36 o 
   4   2   4     3888.47     3903.88    155.86 o 
   5   2   4     3029.87     3042.92    214.13 o 
   6   2   4     7270.02     7387.76    352.73 o 
   7   2   4    13246.56    13841.85    471.00 o 
   8   2   4       17.71      140.10     81.21 o 
   9   2   4     3724.63     3560.72    793.90 o 
  -9   3   4      121.42      162.88    185.65 o 
  -8   3   4     6218.47     6074.25   1647.39 o 
  -7   3   4    12581.34    10158.11   1415.96 o 
  -6   3   4      197.74      305.82    126.41 o 
  -5   3   4      409.51      478.61    110.26 o 
  -4   3   4     1865.15     1874.24    195.15 o 
  -3   3   4    22708.60    22740.79    387.08 o 
  -2   3   4    10733.01    11195.63    199.57 o 
  -1   3   4     8590.57     8155.70    168.96 o 
   0   3   4      214.87      299.74     49.41 o 
   1   3   4     4333.23     4229.84    118.04 o 
   2   3   4    19376.01    19631.34    384.31 o 
   3   3   4    17757.55    17033.13    574.22 o 
   4   3   4      138.53      275.52     61.96 o 
   5   3   4      369.73      730.84     99.10 o 
   6   3   4     3819.96     3723.27    297.83 o 
   7   3   4      365.33      319.72     88.64 o 
   8   3   4      233.80      291.40    132.16 o 
   9   3   4       28.04      100.53    127.91 o 
  -9   4   4       37.53       95.47     90.87 o 
  -8   4   4     6687.13     7386.22   1163.36 o 
  -7   4   4       69.58       87.06    110.77 o 
  -6   4   4     1500.43     1297.25    205.92 o 
  -5   4   4      822.98      772.18    134.42 o 
  -4   4   4    16127.52    16997.84    323.11 o 
  -3   4   4    38117.97    38283.64    572.00 o 
  -2   4   4       83.06      144.72     34.14 o 
  -1   4   4    28483.00    30900.18    538.72 o 
   0   4   4     9913.20     9955.00    164.91 o 
   1   4   4    32886.95    33376.38    756.64 o 
   2   4   4     9295.09     9818.57    363.12 o 
   3   4   4    20979.29    21629.85    441.82 o 
   4   4   4    14008.92    13156.37    746.97 o 
   5   4   4    20777.55    22696.04    488.30 o 
   6   4   4     6090.10     6264.05    404.22 o 
   7   4   4     6178.44     5911.80    341.38 o 
   8   4   4    13343.70    12858.23    725.18 o 
   9   4   4     2167.10     1847.30    818.75 o 
  -8   5   4     2560.61     2426.80    669.68 o 
  -7   5   4     4022.10     4575.93    900.19 o 
  -6   5   4    22950.96    20901.18   1463.58 o 
  -5   5   4     6630.96     6602.68    784.93 o 
  -4   5   4     1611.94     1773.31    233.94 o 
  -3   5   4     9160.50     9068.57    697.86 o 
  -2   5   4    46231.39    45248.80    792.74 o 
  -1   5   4     2602.35     2308.41    252.37 o 
   0   5   4     1234.73     1462.14    219.21 o 
   1   5   4     1964.16     1950.23    355.77 o 
   2   5   4      217.42      316.84    113.99 o 
   3   5   4     7684.93     7479.28    416.16 o 
   4   5   4     1353.18     1593.55    199.60 o 
   5   5   4     3927.81     4359.43    319.44 o 
   6   5   4      652.80      933.87    164.98 o 
   7   5   4     5840.23     6324.64    482.35 o 
   8   5   4      502.93      475.39    130.76 o 
   9   5   4        5.08      246.38    152.52 o 
  -8   6   4     3119.32     2772.57   1020.27 o 
  -7   6   4     9122.54     9565.95   1666.48 o 
  -6   6   4      119.81      193.77     66.10 o 
  -5   6   4     4892.03     4869.85    506.23 o 
  -4   6   4    30891.66    31100.43    855.85 o 
  -3   6   4     3100.63     3120.70    210.86 o 
  -2   6   4    11607.81    11628.38    522.90 o 
  -1   6   4    14470.00    13956.68    607.91 o 
   0   6   4    43890.28    43561.69    766.07 o 
   1   6   4      730.78     1050.53    230.50 o 
   2   6   4    39639.03    40024.48    789.03 o 
   3   6   4     9884.85     9812.45    394.79 o 
   4   6   4    32349.37    32436.83   1740.22 o 
   5   6   4     8854.31     8905.37    543.10 o 
   6   6   4     1893.72     2049.26    362.43 o 
   7   6   4     2562.90     2601.78    473.15 o 
   8   6   4     3260.84     2965.11    500.71 o 
  -8   7   4     9149.70     9572.16   1253.08 o 
  -7   7   4       45.11       75.92    116.41 o 
  -6   7   4    10867.83    11192.92    454.73 o 
  -5   7   4     2181.06     1975.64    278.92 o 
  -4   7   4    32284.32    32583.61    828.26 o 
  -3   7   4      578.04      583.37    142.78 o 
  -2   7   4    10543.92    10208.71    548.12 o 
  -1   7   4      723.66      787.18    168.91 o 
   0   7   4      278.92      394.30    103.30 o 
   1   7   4     1754.71     1610.77    258.29 o 
   2   7   4     6892.83     6897.86    534.98 o 
   3   7   4     2336.83     2452.61    372.91 o 
   4   7   4    18981.01    19252.16   1003.59 o 
   5   7   4     2465.68     2749.89    333.72 o 
   6   7   4        5.81       86.56     61.90 o 
   7   7   4       50.89       91.75     59.75 o 
   8   7   4    14177.55    14695.99   1043.51 o 
  -7   8   4     4640.44     3885.09   1651.76 o 
  -6   8   4      262.91      245.26    128.28 o 
  -5   8   4      500.22      587.76    170.48 o 
  -4   8   4    17499.80    18155.22    795.07 o 
  -3   8   4     5033.97     4728.52    283.74 o 
  -2   8   4     1110.64     1164.43    228.86 o 
  -1   8   4    10849.13    10610.71    388.89 o 
   0   8   4    61874.28    57520.33   5619.90 o 
   1   8   4     8323.08     8190.00    328.25 o 
   2   8   4     1056.88     1043.77    260.72 o 
   3   8   4       49.65      248.80    125.38 o 
   4   8   4    25488.88    26945.99   1115.06 o 
   5   8   4     1265.64     1217.25    293.41 o 
   6   8   4    10332.49     9677.82   1006.70 o 
   7   8   4     2933.60     2560.30    503.28 o 
  -6   9   4     2461.83     2143.61    688.54 o 
  -5   9   4     6351.62     6802.42    637.76 o 
  -4   9   4     2013.25     1938.65    371.73 o 
  -3   9   4      537.58      548.26    147.46 o 
  -2   9   4      814.55      848.81    186.02 o 
  -1   9   4     3812.60     4163.46    519.17 o 
   0   9   4      548.14      578.40    166.70 o 
   1   9   4    12528.15    12436.88    557.27 o 
   2   9   4     6317.00     5586.20    478.42 o 
   3   9   4     1250.58     1060.62    345.88 o 
   4   9   4     1106.58     1289.81    301.58 o 
   5   9   4    14409.59    15006.19    983.20 o 
   6   9   4     5820.49     6479.11    895.47 o 
  -5  10   4        0.22       83.42     88.11 o 
  -4  10   4       47.54       72.70     93.17 o 
  -3  10   4    23294.41    23005.13   1063.53 o 
  -2  10   4     1326.73     1558.81    279.15 o 
  -1  10   4      213.66      142.46     67.27 o 
   0  10   4      619.78      654.22    171.02 o 
   1  10   4    14871.74    14788.94    500.59 o 
   2  10   4     1003.83     1294.74    310.72 o 
   3  10   4      288.41      256.03    113.65 o 
   4  10   4     6820.49     5943.41    741.34 o 
   5  10   4      633.88      580.93    192.20 o 
  -4  11   4       64.66       31.95     56.75 o 
  -3  11   4      183.32      144.45     86.50 o 
  -2  11   4      114.40      181.56    131.59 o 
  -1  11   4      436.35      439.48    116.44 o 
   0  11   4     3168.80     2203.19    364.17 o 
   1  11   4     2396.67     2418.31    519.20 o 
   2  11   4     2614.32     2722.18    567.94 o 
   3  11   4     3799.70     3403.25    535.09 o 
   4  11   4     3044.46     2364.68    547.54 o 
  -2  12   4      607.40      537.63    227.52 o 
  -1  12   4     2646.39     2512.75    472.54 o 
   0  12   4       26.24      130.43     91.01 o 
   1  12   4      276.36      222.38     91.89 o 
   2  12   4      187.53      144.99     96.16 o 
  -2 -10   5      656.02      742.60    277.90 o 
  -1 -10   5     3239.65     3396.69    603.19 o 
   0 -10   5     1064.09     1275.63    571.44 o 
   1 -10   5     6149.70     7573.02    490.24 o 
   2 -10   5     2833.91     2542.29    788.15 o 
   3 -10   5     1237.44     1119.88    510.02 o 
   4 -10   5     2966.37     2228.50    848.43 o 
  -4  -9   5      109.12      126.74    120.66 o 
  -3  -9   5     1332.83      892.51    291.86 o 
  -2  -9   5     4062.20     4612.51   1205.00 o 
  -1  -9   5     1069.43     1324.17    474.82 o 
   0  -9   5      110.57       49.92    104.67 o 
   1  -9   5     5660.67     5886.53    670.37 o 
   2  -9   5      188.98      148.15    160.58 o 
   3  -9   5     6923.55     7032.18    652.65 o 
   4  -9   5     1302.92     1606.90    576.28 o 
   5  -9   5      966.27      590.54    247.99 o 
  -5  -8   5      509.13      421.47    150.50 o 
  -4  -8   5    10802.23    10896.69    764.34 o 
  -3  -8   5    10209.41     9565.46    671.35 o 
  -2  -8   5     5400.88     5257.40    558.79 o 
  -1  -8   5      243.54      199.30     81.17 o 
   0  -8   5    21748.80    23811.44    950.31 o 
   1  -8   5     2649.81     2765.82    343.87 o 
   2  -8   5     9044.09     9869.99    278.37 o 
   3  -8   5     1471.63     1386.05    399.60 o 
   4  -8   5    27191.91    28099.48   1043.51 o 
   5  -8   5     2104.87     1660.04    439.86 o 
  -6  -7   5       28.82      101.25     95.90 o 
  -5  -7   5    10563.58    10166.57   1001.77 o 
  -4  -7   5     5311.78     5313.78    768.54 o 
  -3  -7   5     3338.16     3019.24    536.13 o 
  -2  -7   5      489.90      593.45    139.96 o 
  -1  -7   5    15087.35    15304.16    474.63 o 
   0  -7   5      878.65      733.38    142.75 o 
   1  -7   5     8600.82     8614.92    651.27 o 
   2  -7   5     1242.61     1409.55    186.38 o 
   3  -7   5     1115.30     1070.20    229.94 o 
   4  -7   5    17374.06    17292.80    712.47 o 
   5  -7   5     3563.97     3024.77    247.42 o 
   6  -7   5     2665.44     2119.22    864.99 o 
   7  -7   5       71.24      159.65    155.74 o 
  -7  -6   5    15386.03    15502.80    750.88 o 
  -6  -6   5     1368.17     1348.13    329.24 o 
  -5  -6   5     1272.04     1364.49    322.12 o 
  -4  -6   5     3783.92     3752.06    473.74 o 
  -3  -6   5    37007.09    37420.91    934.57 o 
  -2  -6   5     2058.26     2156.93    330.47 o 
  -1  -6   5    10877.04    10335.22    711.52 o 
   0  -6   5    13710.23    13902.21    866.26 o 
   1  -6   5    44707.46    48790.70   1183.54 o 
   2  -6   5     3928.83     3887.19    272.14 o 
   3  -6   5    10300.45    10364.26    315.68 o 
   4  -6   5     3989.53     4006.70    168.94 o 
   5  -6   5     6066.49     6381.69    416.87 o 
   6  -6   5      355.25      344.39    151.83 o 
   7  -6   5      684.98      779.64    260.65 o 
   8  -6   5      189.55      355.20    254.21 o 
  -7  -5   5     5317.59     4815.79    708.95 o 
  -6  -5   5    10304.99     9741.67    769.85 o 
  -5  -5   5     3959.24     3560.91    441.19 o 
  -4  -5   5     2923.54     2755.23    313.23 o 
  -3  -5   5      798.92      784.50    160.46 o 
  -2  -5   5    14602.79    14459.04    347.92 o 
  -1  -5   5    15588.01    15329.07    497.86 o 
   0  -5   5     1224.52     1144.45    118.19 o 
   1  -5   5    18776.51    18868.02    508.89 o 
   2  -5   5        7.00       55.58     23.79 o 
   3  -5   5     4006.11     3936.16    103.82 o 
   4  -5   5      276.91      268.26     54.98 o 
   5  -5   5    45815.63    46490.16   1618.51 o 
   6  -5   5     5695.08     6030.54    410.18 o 
   7  -5   5     1011.94     1014.75    468.15 o 
   8  -5   5      227.13      273.07    194.39 o 
  -8  -4   5     1872.64     1751.56    476.31 o 
  -7  -4   5      381.71      244.55    119.78 o 
  -6  -4   5     8849.63     8607.09    512.89 o 
  -5  -4   5    12882.31    12940.99    586.83 o 
  -4  -4   5     1382.48     1479.12    327.27 o 
  -3  -4   5    16911.83    16469.69    412.48 o 
  -2  -4   5     3752.37     3543.82    244.63 o 
  -1  -4   5    27375.18    26439.61    779.75 o 
   0  -4   5     9606.14     9354.71    485.48 o 
   1  -4   5    49784.14    50438.47    648.03 o 
   2  -4   5     1431.52     1377.84     81.36 o 
   3  -4   5     6491.50     6914.40    211.80 o 
   4  -4   5       31.33       32.88     20.70 o 
   5  -4   5     4975.26     4751.77    111.06 o 
   6  -4   5       11.30       77.30     84.66 o 
   7  -4   5     1600.46     1981.88    584.79 o 
   8  -4   5     6233.43     7170.90    455.27 o 
   9  -4   5      543.51      355.66    244.54 o 
  -8  -3   5     2326.92     2336.27    510.88 o 
  -7  -3   5      237.20      226.57    106.05 o 
  -6  -3   5      101.97       77.31     78.72 o 
  -5  -3   5    18149.97    18682.39    570.53 o 
  -4  -3   5    17076.30    17600.23    408.45 o 
  -3  -3   5      333.34      410.54    101.37 o 
  -2  -3   5     8831.95     8407.24    373.80 o 
  -1  -3   5       69.09      126.21     46.99 o 
   0  -3   5      401.45      448.19     63.18 o 
   1  -3   5     4172.53     4435.03    197.96 o 
   2  -3   5    32535.18    32667.33    790.67 o 
   3  -3   5    36585.22    35881.52    482.70 o 
   4  -3   5     6020.94     6016.36    164.28 o 
   5  -3   5     2999.75     2729.56     98.47 o 
   6  -3   5    15963.56    15841.49    830.48 o 
   7  -3   5    15532.62    15685.75   1130.70 o 
   8  -3   5       87.18       42.10     66.25 o 
   9  -3   5     2040.28     2120.83    790.68 o 
  -8  -2   5     2897.91     2582.40    479.67 o 
  -7  -2   5      201.27      195.66    137.11 o 
  -6  -2   5      667.34      751.43    162.75 o 
  -5  -2   5    10239.02    10815.17    590.13 o 
  -4  -2   5     3121.60     3271.84    316.07 o 
  -3  -2   5     3195.97     3564.24    417.86 o 
  -2  -2   5    19577.45    18502.83    410.77 o 
  -1  -2   5    51149.81    47303.56   1191.22 o 
   0  -2   5     3410.96     3116.37     90.82 o 
   1  -2   5     5004.37     4517.69    192.76 o 
   2  -2   5      117.59      213.54     33.57 o 
   3  -2   5    18753.00    18390.51    245.02 o 
   4  -2   5       15.19       58.42     22.86 o 
   5  -2   5     1105.98     1329.69    379.35 o 
   6  -2   5    12907.87    12722.70    526.58 o 
   7  -2   5     1743.89     2051.59    443.08 o 
   8  -2   5      368.53      529.58    159.65 o 
   9  -2   5     2295.54     1921.15    492.77 o 
  -9  -1   5     5844.97     5659.01    913.30 o 
  -8  -1   5     2536.88     2671.26    455.95 o 
  -7  -1   5     5740.17     5819.38    651.24 o 
  -6  -1   5      335.01      542.32    167.82 o 
  -5  -1   5     7856.02     8089.37    560.46 o 
  -4  -1   5     5262.18     5812.91    327.90 o 
  -3  -1   5      638.95      864.82    170.65 o 
  -2  -1   5    10845.66    10246.14    347.84 o 
  -1  -1   5     5184.68     4715.41    146.16 o 
   0  -1   5     2199.28     2070.20     78.23 o 
   1  -1   5    18270.30    18330.85    205.36 o 
   2  -1   5    17874.40    17381.49    259.80 o 
   3  -1   5     9468.17     9567.12    148.52 o 
   4  -1   5    16837.96    17082.48    217.13 o 
   5  -1   5    11576.50    11205.29    655.41 o 
   6  -1   5      625.82     1359.60    391.78 o 
   7  -1   5      403.55      660.01    207.28 o 
   8  -1   5       26.65      163.57    115.95 o 
   9  -1   5       10.62      169.32    144.93 o 
  -9   0   5     2158.96     1953.82    878.10 o 
  -8   0   5       18.22       78.27     50.67 o 
  -7   0   5     5754.06     5318.86    265.88 o 
  -6   0   5     3834.10     4215.34    684.46 o 
  -5   0   5     4917.74     5024.89    416.39 o 
  -4   0   5     9182.15     8628.18    363.23 o 
  -3   0   5    14871.69    13931.57    549.24 o 
  -2   0   5    45291.93    41962.03    483.86 o 
  -1   0   5    12853.51    12242.86    415.49 o 
   0   0   5    31971.25    32084.01    271.65 o 
   1   0   5     8134.15     8209.71    145.09 o 
   2   0   5    71493.90    69519.39    554.82 o 
   3   0   5    30318.97    30524.34    405.63 o 
   4   0   5      867.40      887.35     68.87 o 
   5   0   5      107.25      119.41     44.41 o 
   6   0   5    16001.90    15185.85   1138.75 o 
   7   0   5    30009.83    33021.18   1288.97 o 
   8   0   5      516.72      695.21    316.09 o 
   9   0   5        1.32      162.42     83.51 o 
  10   0   5     2876.86     2458.09   1006.24 o 
  -9   1   5     5646.28     4976.45   1286.90 o 
  -8   1   5     4050.30     3699.90    997.96 o 
  -7   1   5     1527.97     1619.21    340.46 o 
  -6   1   5     6127.97     6029.46    418.23 o 
  -5   1   5     8424.65     7851.89    360.10 o 
  -4   1   5       69.49      199.54     57.64 o 
  -3   1   5    19495.13    19033.91    445.17 o 
  -2   1   5     3098.03     2954.45    135.01 o 
  -1   1   5    28496.85    28455.71    633.18 o 
   0   1   5       20.18       83.10     21.32 o 
   1   1   5     1102.41     1223.67     78.83 o 
   2   1   5     9162.70     9047.13    135.97 o 
   3   1   5      119.56      119.95     25.77 o 
   4   1   5      236.63      313.07     44.68 o 
   5   1   5      731.03      684.33    121.74 o 
   6   1   5     5760.16     5368.07    142.37 o 
   7   1   5      365.62      367.35     53.46 o 
   8   1   5     1147.98      989.45    344.16 o 
   9   1   5      292.32      494.15    252.37 o 
  10   1   5     1266.02     1228.24    495.53 o 
  -9   2   5      436.48      565.46    205.43 o 
  -8   2   5     5951.41     5841.67   1637.27 o 
  -7   2   5    10969.63     9843.49    378.32 o 
  -6   2   5    11657.77    11380.69    441.04 o 
  -5   2   5    17461.95    17701.96    422.08 o 
  -4   2   5     3232.90     3517.06    268.91 o 
  -3   2   5     1327.71     1756.27    207.71 o 
  -2   2   5    38177.56    37687.55    437.48 o 
  -1   2   5   118682.59   121190.85   1218.55 o 
   0   2   5     5997.88     6327.97    134.17 o 
   1   2   5     1129.82     1020.55     98.03 o 
   2   2   5    40886.34    41115.61    418.58 o 
   3   2   5   109097.86   111900.19   1138.22 o 
   4   2   5      787.54     1077.22    141.10 o 
   5   2   5     1172.65     1371.73    158.10 o 
   6   2   5    11805.44    11349.76    487.60 o 
   7   2   5    19689.37    20360.84    745.13 o 
   8   2   5     2926.74     3281.67    577.89 o 
   9   2   5     2103.45     1578.14    485.87 o 
  -9   3   5     9691.42     9276.08   1679.83 o 
  -8   3   5     3025.62     2968.80   1011.76 o 
  -7   3   5       10.18       79.15     47.88 o 
  -6   3   5     5314.21     4393.76    663.58 o 
  -5   3   5    41776.61    41050.03   1050.65 o 
  -4   3   5     2025.88     2113.50    166.02 o 
  -3   3   5      932.51     1273.59    195.40 o 
  -2   3   5      336.91      298.47     62.15 o 
  -1   3   5    24040.06    25045.00    322.54 o 
   0   3   5     1007.74     1147.36    109.72 o 
   1   3   5    11407.92    11200.87    215.65 o 
   2   3   5     5330.66     5404.38    162.70 o 
   3   3   5     1631.20     1617.62     83.14 o 
   4   3   5    11676.86    12351.33    371.39 o 
   5   3   5    14386.69    14797.04    578.99 o 
   6   3   5      268.04      315.56     76.85 o 
   7   3   5    17922.91    17785.65    627.68 o 
   8   3   5        6.67       49.00    144.24 o 
   9   3   5     4662.79     4534.29    700.73 o 
  -8   4   5      913.82      890.29    376.13 o 
  -7   4   5     1701.89     1342.73    404.54 o 
  -6   4   5    16416.44    16105.19    575.89 o 
  -5   4   5    12647.78    12367.27   1454.38 o 
  -4   4   5    13302.37    13629.21    479.19 o 
  -3   4   5    26486.27    27034.52    657.25 o 
  -2   4   5      809.74      926.86    320.34 o 
  -1   4   5    53678.83    52829.52    813.75 o 
   0   4   5    17502.38    18037.23    555.46 o 
   1   4   5    55651.92    59500.11    879.10 o 
   2   4   5      616.06      677.77    131.26 o 
   3   4   5    68789.86    71585.66   1147.45 o 
   4   4   5     5895.81     5154.48    469.42 o 
   5   4   5     2155.53     2319.57    314.33 o 
   6   4   5     3609.92     3479.18    314.84 o 
   7   4   5    13351.76    13679.98    630.85 o 
   8   4   5      439.18      413.51    117.31 o 
   9   4   5     2948.84     2421.28    855.33 o 
  -8   5   5    13771.85    14348.46   1620.24 o 
  -7   5   5     4450.27     4127.52    229.48 o 
  -6   5   5     2498.40     2899.73    380.92 o 
  -5   5   5     1730.11     1552.07    318.39 o 
  -4   5   5    16266.63    16551.01    575.70 o 
  -3   5   5    14691.63    14846.48    344.55 o 
  -2   5   5    17521.87    17571.86    851.30 o 
  -1   5   5       37.21       82.00     43.98 o 
   0   5   5     1394.31     1518.38    205.39 o 
   1   5   5     7051.12     6544.56    277.98 o 
   2   5   5     8969.78     8605.76    366.29 o 
   3   5   5     5125.53     5026.35    208.12 o 
   4   5   5    36796.42    37887.29    723.28 o 
   5   5   5    12588.00    12436.52    923.42 o 
   6   5   5     3979.71     4003.66    317.78 o 
   7   5   5     3943.18     4142.87    336.22 o 
   8   5   5     6118.33     6349.47    555.19 o 
   9   5   5     6732.67     5401.58   1018.89 o 
  -8   6   5       11.91      347.38    222.00 o 
  -7   6   5       24.33      175.99    189.10 o 
  -6   6   5     8867.25     8300.11    417.77 o 
  -5   6   5      201.24      198.92     85.34 o 
  -4   6   5    21516.00    21753.37    737.43 o 
  -3   6   5     2896.40     2782.19    178.08 o 
  -2   6   5    28049.69    27030.24    685.50 o 
  -1   6   5     7796.51     7621.50    381.75 o 
   0   6   5    47910.77    48972.39    853.40 o 
   1   6   5    10074.69     9237.40    383.08 o 
   2   6   5    10163.52     9315.16    428.94 o 
   3   6   5     4643.15     4556.68    399.59 o 
   4   6   5     8858.43     9038.20    509.86 o 
   5   6   5     6901.47     7171.53    498.88 o 
   6   6   5     1930.25     1985.97    381.03 o 
   7   6   5    12985.39    11681.19    839.06 o 
   8   6   5        4.36      132.64     83.00 o 
  -7   7   5       28.14      221.31    209.12 o 
  -6   7   5     9137.81     8392.32    361.73 o 
  -5   7   5     8505.99     8080.93    312.52 o 
  -4   7   5      215.49      223.67     65.19 o 
  -3   7   5      362.22      432.47    132.88 o 
  -2   7   5       91.75      174.11     73.28 o 
  -1   7   5       77.33      142.18     63.09 o 
   0   7   5      108.84       49.26     52.21 o 
   1   7   5    11934.34    10895.12    919.86 o 
   2   7   5    18816.68    18153.33    454.62 o 
   3   7   5      619.16      699.27    171.50 o 
   4   7   5     4643.95     4025.75    373.72 o 
   5   7   5     2323.77     2649.70    439.24 o 
   6   7   5    20846.78    21081.41    929.75 o 
   7   7   5      381.61      461.95    120.33 o 
   8   7   5     4709.66     4762.95    567.13 o 
  -7   8   5      745.07      803.80    261.57 o 
  -6   8   5     5047.85     5078.71    555.04 o 
  -5   8   5      159.92      184.58     92.60 o 
  -4   8   5     1447.21     1625.10    425.18 o 
  -3   8   5    11466.97    10911.55    380.62 o 
  -2   8   5    18977.89    19284.81    626.31 o 
  -1   8   5        0.33       81.11     65.74 o 
   0   8   5     1641.67     1490.82    197.68 o 
   1   8   5      671.10      724.13    171.80 o 
   2   8   5    12246.98    12377.03    453.15 o 
   3   8   5     1216.41     1125.10    247.78 o 
   4   8   5     2430.23     2531.70    379.81 o 
   5   8   5     3179.00     3113.10    323.43 o 
   6   8   5      583.31      698.42    147.58 o 
   7   8   5     2053.02     1527.60    300.15 o 
  -6   9   5      542.25      448.78    130.86 o 
  -5   9   5       69.74       20.88     34.90 o 
  -4   9   5     2176.05     2282.14    539.71 o 
  -3   9   5     5115.54     5516.57    387.06 o 
  -2   9   5      120.32      234.89    157.47 o 
  -1   9   5     2508.82     2513.64    326.63 o 
   0   9   5       69.41      117.51     53.87 o 
   1   9   5    16022.88    16050.07    537.18 o 
   2   9   5       79.57       92.84     69.46 o 
   3   9   5     7990.17     7206.61    331.51 o 
   4   9   5     1314.51     1429.73    379.39 o 
   5   9   5     5028.09     5324.13    575.69 o 
   6   9   5      249.06      423.52    117.30 o 
  -5  10   5      396.89      215.79    197.61 o 
  -4  10   5     8643.60     8957.25    677.38 o 
  -3  10   5        2.39       67.67     54.24 o 
  -2  10   5      242.58      228.35    181.05 o 
  -1  10   5       62.35       98.31     83.15 o 
   0  10   5     9512.26     9636.57    413.86 o 
   1  10   5     2924.30     2641.51    466.49 o 
   2  10   5       94.79      101.33     84.72 o 
   3  10   5      404.03      306.00    130.90 o 
   4  10   5     4516.66     4163.28    790.52 o 
   5  10   5     2203.12     2272.07    493.49 o 
  -4  11   5        4.42       88.51     57.22 o 
  -3  11   5     8722.73     7441.14    635.10 o 
  -2  11   5     2036.73     1842.87    390.17 o 
  -1  11   5     1029.40      810.30    184.66 o 
   0  11   5      769.12      726.99    186.18 o 
   1  11   5     1997.04     1760.22    369.40 o 
   2  11   5     1880.11     1867.02    420.24 o 
   3  11   5        1.79       16.91     65.15 o 
   4  11   5     1231.47      836.58    190.86 o 
  -2  12   5      221.11      137.07     56.23 o 
  -1  12   5     4480.38     3611.13    643.85 o 
   0  12   5      455.16      544.85    165.81 o 
   1  12   5     2898.76     2979.69    445.25 o 
   2  12   5     2451.77     2057.51    494.19 o 
  -2 -10   6     2313.99     2166.84    638.39 o 
  -1 -10   6     1657.29     1992.70    482.42 o 
   0 -10   6    13361.17    14376.07    783.09 o 
   1 -10   6     4297.41     4191.06    897.66 o 
   2 -10   6      606.74      621.14    322.07 o 
   3 -10   6     1081.86     1077.56    356.35 o 
  -3  -9   6     2852.47     3386.57    745.59 o 
  -2  -9   6     4010.64     3481.58    781.48 o 
  -1  -9   6     4324.98     3811.70    770.67 o 
   0  -9   6      261.66      359.11    155.51 o 
   1  -9   6        3.97      100.99    131.82 o 
   2  -9   6     6366.25     6545.16    961.38 o 
   3  -9   6      167.47      311.03    191.40 o 
   4  -9   6     3968.95     4219.58    715.46 o 
  -5  -8   6     1176.14      783.79    211.37 o 
  -4  -8   6      104.29      117.60     79.28 o 
  -3  -8   6     2307.30     2389.24    627.69 o 
  -2  -8   6    17650.21    18103.34    541.54 o 
  -1  -8   6     1896.19     1513.06    371.19 o 
   0  -8   6      241.62      760.32    276.75 o 
   1  -8   6       51.78      185.65    137.80 o 
   2  -8   6    14185.28    15638.82    600.43 o 
   3  -8   6     2966.29     3373.92    511.63 o 
   4  -8   6     1693.48     1150.71    439.40 o 
   5  -8   6        4.78       24.39     52.22 o 
  -6  -7   6     7635.71     7046.85    392.67 o 
  -5  -7   6     6765.88     6332.37    768.94 o 
  -4  -7   6     2774.64     2827.43    325.54 o 
  -3  -7   6     1026.23      882.26    205.33 o 
  -2  -7   6     1232.21     1009.67    230.94 o 
  -1  -7   6    13239.70    13525.00    420.40 o 
   0  -7   6       25.45       27.15    120.09 o 
   1  -7   6     4867.27     5557.32    334.72 o 
   2  -7   6     9578.00    10181.97    283.88 o 
   3  -7   6     4237.12     4340.20    287.56 o 
   4  -7   6     1990.42     2213.77    450.67 o 
   5  -7   6    12654.30    11663.32    613.54 o 
  -6  -6   6       95.58       73.74     94.78 o 
  -5  -6   6     5038.39     4963.64    286.96 o 
  -4  -6   6     8824.73     9232.28    323.93 o 
  -3  -6   6     1164.43     1092.32    254.82 o 
  -2  -6   6     4764.49     4889.30    324.72 o 
  -1  -6   6     1696.01     1246.80    275.58 o 
   0  -6   6    31733.78    33270.11    821.35 o 
   1  -6   6     8220.08     8135.19    432.58 o 
   2  -6   6     7240.96     7336.91    272.06 o 
   3  -6   6       88.48      143.12     39.08 o 
   4  -6   6     3428.52     3208.81    334.49 o 
   5  -6   6     1480.96     1268.29    258.22 o 
   6  -6   6      349.30      553.27    246.38 o 
   7  -6   6     3888.31     3057.14   1265.05 o 
   8  -6   6      939.40      725.35    265.71 o 
  -7  -5   6      825.95      849.09    166.56 o 
  -6  -5   6      248.86      151.23     75.91 o 
  -5  -5   6     1194.34     1081.37    247.12 o 
  -4  -5   6    19493.05    20040.75    607.63 o 
  -3  -5   6       65.36       82.93     70.80 o 
  -2  -5   6     1970.37     2042.81    275.47 o 
  -1  -5   6      744.33      688.67    106.44 o 
   0  -5   6       13.56       33.82     24.36 o 
   1  -5   6      433.16      501.41     81.90 o 
   2  -5   6     9870.78    10170.27    307.34 o 
   3  -5   6    17687.22    17761.61    377.90 o 
   4  -5   6    10357.46     9989.83    310.29 o 
   5  -5   6      267.38      211.05    109.85 o 
   6  -5   6     2184.96     2708.38    614.00 o 
   7  -5   6     2371.33     2296.59    747.89 o 
   8  -5   6     3092.75     2949.01    923.42 o 
  -7  -4   6     2017.46     1749.15    297.89 o 
  -6  -4   6      517.18      259.19    111.31 o 
  -5  -4   6      260.60      279.74    118.18 o 
  -4  -4   6    14905.00    14825.33    588.16 o 
  -3  -4   6    22263.13    22390.12    629.08 o 
  -2  -4   6     5055.78     4865.02    248.09 o 
  -1  -4   6     2197.72     2096.28    185.56 o 
   0  -4   6    22588.21    22814.06    394.76 o 
   1  -4   6    38584.31    39233.00    974.26 o 
   2  -4   6     3194.99     3275.02    191.52 o 
   3  -4   6      802.48      872.42    145.25 o 
   4  -4   6    11790.43    11946.71    303.02 o 
   5  -4   6     4603.29     4246.85    150.88 o 
   6  -4   6    13044.90    12472.63    643.91 o 
   7  -4   6     6653.96     6313.96   1086.07 o 
   8  -4   6     2831.38     2809.14    794.13 o 
   9  -4   6       60.09      176.22    206.82 o 
  -8  -3   6      665.56      586.02    185.24 o 
  -7  -3   6    12071.17    12241.35    851.25 o 
  -6  -3   6     1227.35     1550.73    319.97 o 
  -5  -3   6      133.79      231.61     75.99 o 
  -4  -3   6      498.09      496.71    128.71 o 
  -3  -3   6     4799.74     5690.82    451.64 o 
  -2  -3   6     8706.81     8273.35    294.30 o 
  -1  -3   6      697.26      758.93    104.04 o 
   0  -3   6      557.72      670.90     92.37 o 
   1  -3   6     3498.30     3802.04    262.95 o 
   2  -3   6    10820.25    11038.17    251.80 o 
   3  -3   6     2281.48     2207.40     80.50 o 
   4  -3   6       25.75       78.95     34.99 o 
   5  -3   6    11231.38    10455.67    426.56 o 
   6  -3   6      557.81      800.80    204.51 o 
   7  -3   6     3210.99     3977.57    845.66 o 
   8  -3   6     2465.60     2123.13    470.22 o 
   9  -3   6      418.80      378.20    162.65 o 
  -8  -2   6     9473.43     8497.11    964.59 o 
  -7  -2   6    16377.48    17352.67   1244.87 o 
  -6  -2   6      655.58      491.55    144.42 o 
  -5  -2   6     1379.38     1585.21    292.63 o 
  -4  -2   6    16324.80    16500.12    426.72 o 
  -3  -2   6    37659.20    37941.70    769.25 o 
  -2  -2   6    12361.57    11483.69    273.98 o 
  -1  -2   6     8189.01     7071.93    346.21 o 
   0  -2   6    31669.51    31277.24    671.46 o 
   1  -2   6    36006.60    35920.50   1027.98 o 
   2  -2   6    46113.84    46788.77   1077.91 o 
   3  -2   6     7797.03     7864.20    210.18 o 
   4  -2   6    38864.31    39011.65    740.60 o 
   5  -2   6     8477.38     8575.83    247.58 o 
   6  -2   6    13445.31    14304.75    665.08 o 
   7  -2   6     1477.54     1438.96    338.40 o 
   8  -2   6    14240.62    14897.36   1183.15 o 
   9  -2   6     4017.81     3863.46    976.56 o 
  -8  -1   6     4945.41     4290.82    603.29 o 
  -7  -1   6      274.65      296.51     94.87 o 
  -6  -1   6    11935.64    11748.21    513.23 o 
  -5  -1   6     2247.92     2864.68    373.33 o 
  -4  -1   6     6118.75     7024.07    694.78 o 
  -3  -1   6     1015.08     1077.25    210.25 o 
  -2  -1   6    23729.72    22466.03    788.41 o 
  -1  -1   6     2422.32     2302.28    128.30 o 
   0  -1   6       36.25       68.93     23.73 o 
   1  -1   6      133.66      229.79     35.06 o 
   2  -1   6      232.09      292.76     41.35 o 
   3  -1   6    16712.47    16094.24    426.79 o 
   4  -1   6    18845.05    18710.26    304.71 o 
   5  -1   6       21.85       28.81      9.00 o 
   6  -1   6      530.02      614.00    191.40 o 
   7  -1   6     6215.47     6394.02    526.35 o 
   8  -1   6    17453.32    19591.31    681.41 o 
   9  -1   6     1007.69      911.46    286.64 o 
  -8   0   6      445.89      479.22    115.54 o 
  -7   0   6    28317.03    26653.16    707.40 o 
  -6   0   6     1188.84     1177.63    239.28 o 
  -5   0   6      644.07      851.47    181.08 o 
  -4   0   6    37618.16    37483.88    960.46 o 
  -3   0   6    30306.02    29396.62    597.90 o 
  -2   0   6    10039.41     9538.02    265.27 o 
  -1   0   6    17156.51    16908.81    429.21 o 
   0   0   6   148659.50   143191.45   1685.89 o 
   1   0   6    24406.96    24397.55    271.02 o 
   2   0   6     8455.41     8950.42    257.17 o 
   3   0   6     8204.15     7889.21    141.98 o 
   4   0   6    49050.41    49821.28   1127.04 o 
   5   0   6    12461.60    11754.78    587.65 o 
   6   0   6     7237.41     7197.58    735.93 o 
   7   0   6      154.86      294.00    150.68 o 
   8   0   6     5106.53     6207.22    894.67 o 
   9   0   6     2676.40     2713.44    968.74 o 
  -9   1   6     5469.62     5468.75    966.21 o 
  -8   1   6     2427.82     2260.70    759.17 o 
  -7   1   6     1225.27     1110.72    238.11 o 
  -6   1   6     1605.80     1617.44    295.42 o 
  -5   1   6    36513.13    35874.96   1444.25 o 
  -4   1   6    13289.07    13707.96    580.81 o 
  -3   1   6     3325.58     3517.19    400.17 o 
  -2   1   6      750.00      811.64    110.32 o 
  -1   1   6    30129.58    29966.05    815.11 o 
   0   1   6      992.81     1031.44     94.70 o 
   1   1   6    33924.40    34905.33    395.01 o 
   2   1   6     5696.54     5557.42    144.70 o 
   3   1   6     1613.20     1684.61     72.69 o 
   4   1   6    20748.95    20697.36    534.74 o 
   5   1   6    21377.16    21054.45    517.51 o 
   6   1   6     9916.87     9259.43    383.91 o 
   7   1   6     4010.15     3562.30    516.58 o 
   8   1   6    14113.93    16370.60    887.30 o 
   9   1   6     7443.08     8557.41   1095.73 o 
  -9   2   6     3267.10     3527.13   1258.83 o 
  -8   2   6      988.80      760.09    302.98 o 
  -7   2   6     7410.71     7169.73    289.57 o 
  -6   2   6     1387.06     1079.27    249.71 o 
  -5   2   6     2824.64     2660.96    383.38 o 
  -4   2   6      736.57      898.31    146.75 o 
  -3   2   6    74557.15    75279.98   1462.43 o 
  -2   2   6    11652.37    12189.77    465.69 o 
  -1   2   6      771.74     1046.05    225.56 o 
   0   2   6    14062.46    14493.86    220.80 o 
   1   2   6    98577.57    98912.30    892.88 o 
   2   2   6    13553.73    13600.75    282.91 o 
   3   2   6     1718.50     1456.76    126.27 o 
   4   2   6    18064.11    17132.69    846.46 o 
   5   2   6     6941.26     6303.40    333.63 o 
   6   2   6      942.92      850.15    108.05 o 
   7   2   6       48.22       90.77     39.26 o 
   8   2   6    12265.75    13068.46    634.48 o 
   9   2   6     1560.19     1435.97    404.89 o 
  -8   3   6     3633.56     3658.72    636.55 o 
  -7   3   6    17212.37    16100.97   1046.27 o 
  -6   3   6    13901.93    13706.19    466.08 o 
  -5   3   6      353.90      364.06     97.12 o 
  -4   3   6     6826.27     6539.34    442.73 o 
  -3   3   6     6944.42     6721.20    397.30 o 
  -2   3   6     7800.12     7426.53    375.62 o 
  -1   3   6     1127.28     1199.54    103.47 o 
   0   3   6     2629.25     2551.29    151.81 o 
   1   3   6    33285.36    34434.22    384.96 o 
   2   3   6      841.68      939.75     89.96 o 
   3   3   6    10372.54    10533.00    312.19 o 
   4   3   6    15737.05    16437.70    261.13 o 
   5   3   6    53461.83    54580.62    740.19 o 
   6   3   6        0.20       46.93     35.61 o 
   7   3   6     1131.76     1103.93    179.05 o 
   8   3   6       37.47      148.61    152.52 o 
   9   3   6    13216.93    13356.49   1566.18 o 
  -8   4   6     1579.45     1398.48    553.27 o 
  -7   4   6       37.28       45.81     51.82 o 
  -6   4   6     1703.27     2017.01    362.48 o 
  -5   4   6    10726.84    10883.35    588.47 o 
  -4   4   6     3326.15     3243.98    276.10 o 
  -3   4   6    13880.04    14975.13    717.30 o 
  -2   4   6     7687.21     7877.40    412.07 o 
  -1   4   6    51967.95    50197.06   2912.55 o 
   0   4   6    12678.31    12793.70    291.23 o 
   2   4   6        5.94       91.11     50.11 o 
   3   4   6    12645.73    13238.24    509.00 o 
   4   4   6      206.14      419.12    146.66 o 
   5   4   6     5673.44     5631.38    537.28 o 
   6   4   6    12090.25    12632.50    649.38 o 
   7   4   6      932.89      984.44    186.46 o 
   8   4   6     3454.57     3626.81    471.34 o 
   9   4   6       47.72       88.34    103.98 o 
  -8   5   6      125.85      376.36    246.61 o 
  -7   5   6       64.81       71.97     87.30 o 
  -6   5   6        8.19       50.59    122.39 o 
  -5   5   6    13291.74    13625.86    477.99 o 
  -4   5   6      171.69      244.59     80.38 o 
  -3   5   6      524.08      720.61    144.65 o 
  -2   5   6    10246.19     9643.74    439.38 o 
  -1   5   6      134.89      191.51     90.75 o 
   0   5   6     1066.93     1299.51    247.87 o 
   1   5   6     5508.80     6066.19    403.18 o 
   2   5   6    66589.77    67864.54   1111.36 o 
   3   5   6    12971.94    12956.23    521.60 o 
   4   5   6     4695.44     5076.72    374.31 o 
   5   5   6     1537.34     1515.41    281.50 o 
   6   5   6    12413.69    12437.18    821.85 o 
   7   5   6     6079.95     6495.01    555.46 o 
   8   5   6     1276.64      850.89    238.86 o 
   9   5   6     2410.07     1896.76    767.91 o 
  -8   6   6      509.45      578.58    239.48 o 
  -7   6   6     2922.12     2486.38    767.91 o 
  -6   6   6      294.52      218.56     77.64 o 
  -5   6   6     7809.12     7898.69    284.53 o 
  -4   6   6     1849.86     2132.23    345.62 o 
  -3   6   6    16037.18    16766.97    515.29 o 
  -2   6   6      951.41     1113.12    218.25 o 
  -1   6   6    20894.07    20695.54   1058.58 o 
   0   6   6     7420.52     7185.30    494.03 o 
   1   6   6    12864.74    13227.09    568.50 o 
   2   6   6     4931.10     5187.53    318.88 o 
   3   6   6    16793.94    16781.11    567.88 o 
   4   6   6      838.42      741.38    191.73 o 
   5   6   6       54.04      177.81     75.43 o 
   6   6   6    16767.79    17331.06    796.32 o 
   7   6   6     7897.12     7563.04    547.44 o 
   8   6   6        2.35       50.46     47.42 o 
  -7   7   6      120.43      937.22    412.02 o 
  -6   7   6     2773.44     2424.06    496.67 o 
  -5   7   6     4902.12     4784.01    307.87 o 
  -4   7   6    11542.58    11398.24    516.20 o 
  -3   7   6     4898.34     5048.85    280.75 o 
  -2   7   6     6251.35     6613.96    583.94 o 
  -1   7   6     9892.67     9533.86    414.51 o 
   0   7   6       10.37      185.14    135.50 o 
   1   7   6     4852.43     4918.15    373.17 o 
   2   7   6     2474.00     2343.03    444.92 o 
   3   7   6     9237.49     8499.60    556.80 o 
   4   7   6       39.66       91.09     75.15 o 
   5   7   6     3201.58     3486.85    342.00 o 
   6   7   6     1184.50     1441.62    235.07 o 
   7   7   6      150.92      239.61    118.54 o 
   8   7   6        7.75      115.24    109.96 o 
  -7   8   6     7888.45     6509.73   1713.64 o 
  -6   8   6     3791.73     3702.22    576.31 o 
  -5   8   6     1348.59     1096.16    288.77 o 
  -4   8   6     2846.24     2827.66    511.74 o 
  -3   8   6     1739.62     2179.21    316.86 o 
  -2   8   6    25764.10    25754.44    714.33 o 
  -1   8   6     7572.72     7256.47    477.78 o 
   0   8   6     1478.32     1414.77    259.06 o 
   1   8   6       32.00       88.25     76.29 o 
   2   8   6    20828.56    20559.52    800.57 o 
   3   8   6    11518.00    10927.03    481.11 o 
   4   8   6      631.42      559.23    132.65 o 
   5   8   6     1542.62     1602.23    324.19 o 
   6   8   6     5029.11     5570.43    539.01 o 
   7   8   6    13319.86    13067.61    941.46 o 
  -6   9   6     1964.27     1171.66    330.88 o 
  -5   9   6    19673.69    19033.24    657.97 o 
  -4   9   6      658.87      534.94    184.79 o 
  -3   9   6     2301.62     1939.14    413.17 o 
  -2   9   6      530.97      431.25    129.53 o 
  -1   9   6    13787.16    13835.67    475.95 o 
   0   9   6     1412.59     1333.93    258.06 o 
   1   9   6      966.24     1073.25    211.20 o 
   2   9   6        8.08       94.12     52.26 o 
   3   9   6     2307.82     2630.53    485.67 o 
   4   9   6     3775.83     3811.65    380.36 o 
   5   9   6       28.16       63.24     62.41 o 
   6   9   6     1067.17      839.56    241.38 o 
  -5  10   6     3862.83     3414.86    467.46 o 
  -4  10   6        3.38       71.19     64.64 o 
  -3  10   6     3393.38     3039.81    474.46 o 
  -2  10   6      721.56      643.70    187.49 o 
  -1  10   6    33977.96    33204.80    918.03 o 
   0  10   6      282.88      305.37    104.30 o 
   1  10   6     1063.22     1091.11    168.13 o 
   2  10   6      931.98      754.99    204.54 o 
   3  10   6    22613.96    23926.10   1379.86 o 
   4  10   6      702.84      615.91    166.76 o 
   5  10   6       76.99      106.97     85.56 o 
  -4  11   6     1538.85      921.05    278.71 o 
  -3  11   6      204.34      172.79    123.65 o 
  -2  11   6     2055.02     1623.17    398.81 o 
  -1  11   6      738.74      716.27    216.81 o 
   0  11   6      112.84      184.66     95.79 o 
   1  11   6     3461.83     3232.64    461.44 o 
   2  11   6     1572.18     1208.53    240.17 o 
   3  11   6     1979.59     1654.44    341.30 o 
   4  11   6      250.00      138.64     96.10 o 
  -2  12   6       32.80      109.67     62.70 o 
  -1  12   6     2816.34     2445.24    538.07 o 
   0  12   6     9047.31     8105.22    412.94 o 
   1  12   6     5877.16     5384.95    413.97 o 
   2  12   6        1.51       67.83     62.71 o 
  -1 -10   7    15112.73    16288.25    818.29 o 
   0 -10   7      798.85      526.58    349.22 o 
   1 -10   7      429.79      651.96    386.48 o 
   2 -10   7     1746.21     1149.79    623.21 o 
  -3  -9   7      995.88      647.59    349.91 o 
  -2  -9   7       54.99      249.83    184.96 o 
  -1  -9   7     3362.68     3092.34    954.25 o 
   0  -9   7     1052.70      997.50    403.51 o 
   1  -9   7     1367.04     1216.05    370.38 o 
   2  -9   7     3088.76     2602.79    615.15 o 
   3  -9   7      210.32      203.13    122.62 o 
   4  -9   7      467.53      532.11    205.89 o 
  -4  -8   7     7676.18     8912.38   1707.66 o 
  -3  -8   7     6666.99     7035.40   1737.57 o 
  -2  -8   7      767.99      801.27    326.21 o 
  -1  -8   7     3838.73     3946.28    612.39 o 
   0  -8   7    14555.72    17403.30   1633.36 o 
   1  -8   7    10062.54    10388.38    612.62 o 
   2  -8   7      803.85      824.04    201.98 o 
   3  -8   7     4180.17     4466.89    700.04 o 
   4  -8   7     2622.05     2604.63    807.02 o 
   5  -8   7        5.54       73.16     72.70 o 
  -5  -7   7      235.52      196.74    107.93 o 
  -4  -7   7     4446.71     4553.36    342.78 o 
  -3  -7   7       28.51       67.54     57.29 o 
  -2  -7   7       77.94      122.79     69.26 o 
  -1  -7   7      193.16      185.85     67.40 o 
   0  -7   7      231.40      251.84    136.19 o 
   1  -7   7     2739.63     3446.38    794.13 o 
   2  -7   7     2794.31     3140.65    777.57 o 
   3  -7   7     4484.80     5007.96    771.82 o 
   4  -7   7     6560.63     6903.35    917.90 o 
   5  -7   7     3063.32     2568.97    377.97 o 
  -6  -6   7     8765.74     7887.93    981.12 o 
  -5  -6   7     6059.72     5408.32    480.89 o 
  -4  -6   7     6943.88     6993.55    719.86 o 
  -3  -6   7        7.09       70.13     67.44 o 
  -2  -6   7    35220.49    34497.90   1990.16 o 
  -1  -6   7     7983.30     7894.48    426.40 o 
   0  -6   7     8983.42     8216.91    442.50 o 
   1  -6   7       24.55      283.65    167.48 o 
   2  -6   7    18595.69    19505.73    826.80 o 
   3  -6   7    21123.50    21330.95    799.88 o 
   4  -6   7     3363.79     2897.17    238.71 o 
   5  -6   7      561.23      552.46    132.62 o 
   6  -6   7      290.52      369.00    291.47 o 
  -7  -5   7      415.12      344.55    171.49 o 
  -6  -5   7        0.51       52.86     65.80 o 
  -5  -5   7     5153.46     5112.93    280.89 o 
  -4  -5   7        0.28       52.36     79.92 o 
  -3  -5   7     5595.26     5410.92    468.08 o 
  -2  -5   7     9972.61     9870.04    421.45 o 
  -1  -5   7     2772.23     2718.79    211.19 o 
   0  -5   7      360.38      350.29     68.50 o 
   1  -5   7       47.71       66.94     97.77 o 
   2  -5   7    14905.49    14621.53    635.86 o 
   3  -5   7     1657.52     1467.53    121.29 o 
   4  -5   7      728.45      579.98    108.39 o 
   5  -5   7     1360.46     1466.94    223.36 o 
   6  -5   7     7969.25     7619.95    389.94 o 
   7  -5   7    10190.57    11169.40    896.51 o 
   8  -5   7        5.43       55.90    126.30 o 
  -7  -4   7      347.57      246.53    117.01 o 
  -6  -4   7    11486.24    11457.49    960.81 o 
  -5  -4   7    14736.26    15086.51    835.23 o 
  -4  -4   7     8920.45     9422.00    709.11 o 
  -3  -4   7     2313.38     2666.87    342.66 o 
  -2  -4   7     4591.75     4362.29    298.79 o 
  -1  -4   7    61119.14    59497.45   2452.14 o 
   0  -4   7     9893.31     9233.56    441.86 o 
   1  -4   7     3953.82     3625.36    576.05 o 
   2  -4   7      721.90      791.83    242.47 o 
   3  -4   7    29713.97    31131.32    618.38 o 
   4  -4   7    13178.72    13787.14    315.58 o 
   5  -4   7     1852.33     1529.32    190.79 o 
   6  -4   7      256.49      192.45    114.22 o 
   7  -4   7     4179.18     2592.90    891.21 o 
   8  -4   7     5144.81     4780.67    920.89 o 
   9  -4   7       79.05      165.41    212.57 o 
  -8  -3   7     5739.58     5165.84    651.69 o 
  -7  -3   7     4660.38     3708.07    785.12 o 
  -6  -3   7    10656.41    10631.91    536.83 o 
  -5  -3   7     1261.13     1508.88    316.15 o 
  -4  -3   7     9640.05    10627.42    861.20 o 
  -3  -3   7     6608.81     6685.57    485.18 o 
  -2  -3   7    22241.71    21572.33    964.29 o 
  -1  -3   7     1247.70     1240.75    126.62 o 
   0  -3   7       34.55       74.52     17.73 o 
   1  -3   7      572.69      556.49    168.40 o 
   2  -3   7    12837.69    12529.00    674.97 o 
   3  -3   7     9663.40     9444.56    258.68 o 
   4  -3   7    12154.46    12388.16    190.03 o 
   5  -3   7    17440.74    17622.88    419.17 o 
   6  -3   7     3884.93     4113.99    502.89 o 
   7  -3   7     5097.76     5571.13    341.62 o 
   8  -3   7     9861.16    10308.55    872.58 o 
   9  -3   7     7000.08     6236.66    655.18 o 
  -8  -2   7        1.20       66.68     56.38 o 
  -7  -2   7     2458.52     2222.54    510.96 o 
  -6  -2   7     8130.88     8417.84    407.86 o 
  -5  -2   7     3411.43     3273.76    438.47 o 
  -4  -2   7    15791.68    16732.19    530.00 o 
  -3  -2   7     4149.34     4272.62    360.31 o 
  -2  -2   7    11949.39    11442.68    378.25 o 
  -1  -2   7      288.85      350.86     62.52 o 
   0  -2   7    60539.69    54823.38    703.20 o 
   1  -2   7    13183.51    12288.82    472.75 o 
   2  -2   7     3340.95     3194.01    118.16 o 
   3  -2   7     2830.03     2744.42    129.80 o 
   4  -2   7    22461.48    22353.02    313.34 o 
   5  -2   7     3036.75     2865.42    179.95 o 
   6  -2   7      256.84      398.45    138.95 o 
   7  -2   7     3797.19     4126.18    955.40 o 
   8  -2   7       84.46       63.03    111.11 o 
   9  -2   7     1304.81     1019.12    348.53 o 
  -8  -1   7     1754.48     1210.67    324.24 o 
  -7  -1   7        1.08       82.06     85.67 o 
  -6  -1   7    11325.89    11160.10    667.20 o 
  -5  -1   7    30496.98    31828.41    925.46 o 
  -4  -1   7     7673.90     8114.86    403.97 o 
  -3  -1   7     4178.71     4661.52    608.56 o 
  -2  -1   7       35.69      152.39     97.85 o 
  -1  -1   7    34115.20    33970.10    997.38 o 
   0  -1   7       38.45       60.16     26.08 o 
   1  -1   7     3618.26     3662.68    121.25 o 
   2  -1   7    41615.73    40925.50    569.03 o 
   3  -1   7      781.00      856.27    104.15 o 
   4  -1   7    18599.04    18482.99    324.49 o 
   5  -1   7      653.73      593.56     85.19 o 
   6  -1   7    43668.36    44751.68   1600.00 o 
   7  -1   7      291.85      216.71    174.38 o 
   8  -1   7     5952.59     6569.08   1028.78 o 
   9  -1   7       54.52      150.68    110.19 o 
  -8   0   7      489.76      509.86    147.38 o 
  -7   0   7     1134.85     1248.82    234.25 o 
  -6   0   7     6790.40     6877.98    660.30 o 
  -5   0   7     4173.82     4219.29    596.58 o 
  -4   0   7      301.67      390.05     84.18 o 
  -3   0   7    11756.92    11420.34    491.86 o 
  -2   0   7    69561.31    62556.04   1401.69 o 
  -1   0   7     9550.28     9172.01    479.48 o 
   0   0   7    10063.52    11409.62    227.45 o 
   1   0   7    13728.78    14173.61    271.35 o 
   2   0   7    73835.38    74303.01   1351.74 o 
   3   0   7     4633.16     4316.07    138.37 o 
   4   0   7      382.92      485.00     71.07 o 
   5   0   7     1501.63     1476.94    129.16 o 
   6   0   7       43.89       42.21     17.22 o 
   7   0   7        6.88      182.43    112.72 o 
   8   0   7     2517.08     2585.30    716.15 o 
   9   0   7     9003.41     8923.65   1110.22 o 
  -8   1   7     8509.43     8332.96    423.93 o 
  -7   1   7      755.94     1060.07    240.74 o 
  -6   1   7    15317.83    14781.79    670.80 o 
  -5   1   7     3397.16     3723.14    613.75 o 
  -4   1   7    13371.62    14167.22    659.15 o 
  -3   1   7       37.71      226.11     75.89 o 
  -2   1   7     7240.38     7108.55    563.16 o 
  -1   1   7    14466.08    14443.39    351.24 o 
   0   1   7     1611.89     1594.00    116.32 o 
   1   1   7    44081.74    44837.49    643.48 o 
   2   1   7     1056.57      998.64     71.82 o 
   3   1   7    23080.08    24191.29    320.15 o 
   4   1   7    20318.14    20665.47    628.73 o 
   5   1   7    29554.06    30141.33    490.00 o 
   6   1   7     7222.31     7299.87    317.10 o 
   7   1   7     1633.26     1446.89    437.79 o 
   8   1   7     1677.96     2029.27    617.45 o 
   9   1   7     1540.90     1687.65    607.56 o 
  -8   2   7      668.99      724.66    389.71 o 
  -7   2   7      462.70      467.99    100.96 o 
  -6   2   7       29.92       92.30     90.98 o 
  -5   2   7     3602.76     4032.33    477.63 o 
  -4   2   7    40584.21    42578.72    981.51 o 
  -3   2   7      815.89     1215.33    232.24 o 
  -2   2   7      846.84      918.32    187.50 o 
  -1   2   7    26803.40    28610.27    898.14 o 
   0   2   7    70374.48    68435.56   1764.37 o 
   1   2   7     5295.97     5295.31    185.92 o 
   2   2   7     8529.93     8451.44    261.89 o 
   3   2   7       27.98       82.38     33.30 o 
   4   2   7     7824.53     7463.75    302.24 o 
   5   2   7     8982.62     8352.34    435.27 o 
   6   2   7    15132.57    13563.04   1154.32 o 
   7   2   7    10547.71    10122.59    732.13 o 
   8   2   7      316.25      263.87    149.07 o 
   9   2   7    10860.96    11778.11   1330.15 o 
  -8   3   7     6877.81     6485.35   1408.60 o 
  -7   3   7     7147.77     5953.07    764.80 o 
  -6   3   7      136.89      215.57     80.92 o 
  -5   3   7     4254.45     4378.09    355.76 o 
  -4   3   7     4862.30     4799.48    354.62 o 
  -3   3   7     6477.38     7013.48    488.69 o 
  -2   3   7     7670.61     7191.99    578.58 o 
  -1   3   7      546.11      606.63    117.04 o 
   0   3   7      103.08      206.14     43.66 o 
   1   3   7      465.24      715.74    115.90 o 
   2   3   7    17494.87    16978.59    308.12 o 
   3   3   7    11833.73    11986.88    246.30 o 
   4   3   7     1436.19     1599.85    162.28 o 
   5   3   7      827.84      992.86    124.95 o 
   6   3   7     3984.31     3858.58    491.16 o 
   7   3   7     2859.58     2788.98    474.25 o 
   8   3   7     3325.20     3791.92    974.03 o 
   9   3   7        0.28      132.51    155.28 o 
  -8   4   7     6113.17     5324.28   1626.00 o 
  -7   4   7     9470.90     8788.87    798.16 o 
  -6   4   7     1668.51     1376.71    294.24 o 
  -5   4   7      683.82      625.58    147.30 o 
  -4   4   7     9005.60     9144.96    526.87 o 
  -3   4   7    40145.21    41780.37   1587.46 o 
  -2   4   7      337.45      592.91    139.76 o 
  -1   4   7      725.54     1034.32    170.36 o 
   0   4   7    18345.08    18753.03    695.44 o 
   1   4   7    57083.34    56570.59   1384.79 o 
   2   4   7    17083.70    17410.46    844.17 o 
   3   4   7      196.92      445.29    105.23 o 
   4   4   7    33164.15    33656.94    689.05 o 
   5   4   7     7242.24     7819.12    475.99 o 
   6   4   7    17521.60    17527.37    585.72 o 
   7   4   7      457.75      706.64    159.72 o 
   8   4   7    17312.50    17940.47   1289.43 o 
   9   4   7     2316.12     1798.30    461.71 o 
  -8   5   7      159.86      141.25    189.33 o 
  -7   5   7     4449.98     3726.79    705.79 o 
  -6   5   7    14535.24    13648.00    971.62 o 
  -5   5   7      660.97      702.53    194.29 o 
  -4   5   7       45.08       69.33     47.03 o 
  -3   5   7     1376.73     1289.42    256.63 o 
  -2   5   7    25494.80    25565.86    613.63 o 
  -1   5   7     3954.76     4121.92    203.08 o 
   0   5   7     2454.20     2418.62    183.10 o 
   1   5   7        1.43       37.14     44.97 o 
   2   5   7     7261.16     7052.63    308.33 o 
   3   5   7    13407.26    12952.99    950.80 o 
   4   5   7        1.21       58.22     31.10 o 
   5   5   7     2593.10     2678.85    335.41 o 
   6   5   7        0.37       42.13     36.46 o 
   7   5   7     4372.02     4194.26    540.50 o 
   8   5   7     2346.47     1931.15    340.05 o 
   9   5   7      612.87      622.52    262.26 o 
  -8   6   7     1843.99     2097.37    695.44 o 
  -7   6   7    14947.55    16818.05   1282.07 o 
  -6   6   7      244.27      293.00    100.15 o 
  -5   6   7     1291.34     1553.76    312.70 o 
  -4   6   7     9517.88    10016.81    398.44 o 
  -3   6   7    10242.86    10792.90    679.83 o 
  -2   6   7    17775.21    17633.20    562.93 o 
  -1   6   7     2171.46     2445.41    393.08 o 
   0   6   7    44064.43    47381.41    952.19 o 
   1   6   7    12120.76    11723.96    521.35 o 
   2   6   7    23187.64    22396.53    544.28 o 
   3   6   7       15.08       40.46     47.44 o 
   4   6   7    24789.44    24478.19    694.97 o 
   5   6   7     8795.83     8669.38    411.45 o 
   6   6   7     6998.54     6866.54    789.76 o 
   7   6   7       52.14       72.81     67.09 o 
   8   6   7     4759.39     4758.50    674.98 o 
  -7   7   7        5.68       34.97    199.45 o 
  -6   7   7     6774.62     5901.06    266.91 o 
  -5   7   7     8390.06     8536.59    302.20 o 
  -4   7   7     4311.18     4175.38    588.06 o 
  -3   7   7     1572.88     1616.55    271.18 o 
  -2   7   7     7962.98     7804.61    473.02 o 
  -1   7   7     4419.08     4811.96    532.07 o 
   0   7   7      153.06      250.17     86.52 o 
   1   7   7       14.42       89.51     54.33 o 
   2   7   7       17.50       49.90     61.51 o 
   3   7   7      108.55      319.77    146.08 o 
   4   7   7    30086.73    29303.65    805.90 o 
   5   7   7      527.11      582.37    153.87 o 
   6   7   7      539.03      645.39    151.74 o 
   7   7   7      356.79      325.87    120.35 o 
   8   7   7     9313.36     8480.12    708.61 o 
  -7   8   7     5160.68     4355.77   1233.30 o 
  -6   8   7      513.80      344.98    144.89 o 
  -5   8   7      450.08      359.06    116.29 o 
  -4   8   7     8652.47     8884.33    405.39 o 
  -3   8   7     9751.62     8719.41    381.19 o 
  -2   8   7       56.76      131.75     56.04 o 
  -1   8   7    10413.93    10143.34    439.05 o 
   0   8   7    34682.68    34745.44    926.36 o 
   1   8   7     9046.08     8321.78    454.53 o 
   2   8   7      247.45      434.75     96.97 o 
   3   8   7     6305.49     6164.75    269.39 o 
   4   8   7    12008.47    12140.43    603.69 o 
   5   8   7     5057.35     4322.66    268.33 o 
   6   8   7     5646.68     5208.13    533.28 o 
   7   8   7      610.16      574.02    157.04 o 
  -6   9   7     4655.26     4131.52    568.77 o 
  -5   9   7     9079.32     8659.76    965.26 o 
  -4   9   7      911.31     1036.35    281.71 o 
  -3   9   7     1915.21     1901.86    364.84 o 
  -2   9   7     1086.07     1160.40    261.80 o 
  -1   9   7      257.13      261.81     86.17 o 
   0   9   7      242.77      259.27     77.01 o 
   1   9   7    11508.55    11817.96    570.06 o 
   2   9   7     6397.51     5756.60    311.49 o 
   3   9   7      667.77      593.93    137.36 o 
   4   9   7      380.45      321.58    132.74 o 
   5   9   7    11944.38    11878.69   1068.46 o 
   6   9   7     1811.75     1515.59    285.57 o 
  -5  10   7       39.10       88.14     61.45 o 
  -4  10   7      249.85      197.56    218.89 o 
  -3  10   7    16621.42    16394.17    826.88 o 
  -2  10   7     1227.17     1108.21    275.14 o 
  -1  10   7        2.96       83.51     69.67 o 
   0  10   7      315.86      305.50    112.09 o 
   1  10   7    22217.43    22547.11    692.73 o 
   2  10   7      473.57      393.59    124.33 o 
   3  10   7     2034.75     2137.41    342.63 o 
   4  10   7     3613.03     2644.14    467.39 o 
   5  10   7      904.00      670.37    211.04 o 
  -4  11   7        8.02       87.17     76.05 o 
  -3  11   7      537.97      461.91    125.13 o 
  -2  11   7     6116.59     5511.95    671.07 o 
  -1  11   7     1128.57      904.75    222.06 o 
   0  11   7     4537.82     4216.86    624.39 o 
   1  11   7      732.35      595.43    146.17 o 
   2  11   7     2895.49     2223.73    454.20 o 
   3  11   7     2393.09     1665.83    539.43 o 
   4  11   7     7799.19     7231.09    777.11 o 
  -1  12   7     5285.42     4744.54    356.63 o 
   0  12   7      214.85      172.29     87.94 o 
   1  12   7      144.80      226.14    114.63 o 
   2  12   7     1008.74      671.87    189.91 o 
  -2  -9   8      376.90      112.26    152.75 o 
  -1  -9   8     3797.46     4234.99    542.46 o 
   0  -9   8      123.81      100.30    170.01 o 
   1  -9   8     5257.14     5455.41    565.69 o 
   2  -9   8        2.77      161.73    180.59 o 
   3  -9   8    10408.97    10580.70    642.99 o 
   4  -9   8       38.97       98.46    122.85 o 
  -4  -8   8     4378.27     4096.27    790.91 o 
  -3  -8   8     9266.81     9425.85    605.03 o 
  -2  -8   8    11533.07    13487.62   1138.52 o 
  -1  -8   8      167.29      133.20    125.84 o 
   0  -8   8    16864.30    19073.93   1975.21 o 
   1  -8   8     4039.70     4200.72    753.64 o 
   2  -8   8     8190.10     8365.55    477.35 o 
   3  -8   8     4442.19     4608.83   1099.87 o 
   4  -8   8     5751.08     5775.87   1220.88 o 
   5  -8   8     1752.60     1237.21    319.54 o 
  -5  -7   8     6744.21     5196.47    811.66 o 
  -4  -7   8      620.08      489.66    196.24 o 
  -3  -7   8     2575.20     2039.19    483.15 o 
  -2  -7   8      644.99      627.35    222.46 o 
  -1  -7   8     7604.77     9071.11    966.90 o 
   0  -7   8     1554.05     2023.98    620.45 o 
   1  -7   8      233.86      206.13    157.35 o 
   2  -7   8     2002.02     2241.61    709.24 o 
   3  -7   8      842.89      766.76    298.15 o 
   4  -7   8    14874.43    15317.67    663.23 o 
   5  -7   8     2312.64     2094.61    536.48 o 
  -6  -6   8     3911.40     3246.02    694.44 o 
  -5  -6   8      406.56      289.65    126.63 o 
  -4  -6   8     1766.23     1619.74    340.86 o 
  -3  -6   8    16816.68    16969.14    440.90 o 
  -2  -6   8      665.89      644.48    155.48 o 
  -1  -6   8     1733.79     1667.24    350.25 o 
   0  -6   8     9586.39    10304.18    712.93 o 
   1  -6   8    17342.36    18092.53    749.73 o 
   2  -6   8     3052.33     4021.97    504.96 o 
   3  -6   8     6508.10     6852.05    902.26 o 
   4  -6   8     1348.67     1368.57    364.86 o 
   5  -6   8    12834.51    11838.16    391.32 o 
  -6  -5   8     7011.45     6087.59    648.11 o 
  -5  -5   8      861.55      860.90    216.72 o 
  -4  -5   8     3685.92     3570.81    380.30 o 
  -3  -5   8     3058.72     2842.05    359.52 o 
  -2  -5   8    15300.11    14826.11    447.86 o 
  -1  -5   8      150.69      100.92     43.60 o 
   0  -5   8     1457.44      995.33    305.28 o 
   1  -5   8     9050.67    10644.66   1444.95 o 
   2  -5   8     2408.70     2542.52    599.28 o 
   3  -5   8      696.87      870.28    272.15 o 
   4  -5   8        0.26       38.47     36.39 o 
   5  -5   8    29719.79    31905.34   1239.75 o 
   6  -5   8       10.51       28.99     78.45 o 
   7  -5   8        8.83      116.87     84.89 o 
  -7  -4   8      112.31      354.16    141.33 o 
  -6  -4   8     6329.30     5833.30    767.07 o 
  -5  -4   8     9267.88     9444.09    634.13 o 
  -4  -4   8     1393.79     1396.43    225.23 o 
  -3  -4   8    10994.02    11263.29    643.57 o 
  -2  -4   8      132.83      155.34     48.82 o 
  -1  -4   8    22021.38    22887.50    842.90 o 
   0  -4   8    19491.89    16800.22    437.21 o 
   1  -4   8    37722.41    39175.71   1016.36 o 
   2  -4   8      889.76      874.88    272.38 o 
   3  -4   8     9863.13    10505.93    774.35 o 
   4  -4   8     3138.97     2943.07     95.29 o 
   5  -4   8     3310.71     3092.01    274.98 o 
   6  -4   8     2663.63     3167.56    284.57 o 
   7  -4   8      103.91      118.94     98.00 o 
   8  -4   8     1162.14     1705.13    529.35 o 
  -7  -3   8      122.12       99.10     78.45 o 
  -6  -3   8        9.47       91.32     92.83 o 
  -5  -3   8    21489.88    22892.06    996.05 o 
  -4  -3   8     3348.35     3057.33    340.85 o 
  -3  -3   8     1320.00     1291.98    251.72 o 
  -2  -3   8    13329.25    13101.02    441.62 o 
  -1  -3   8     3638.11     3311.86    252.51 o 
   0  -3   8      658.91      768.59    158.01 o 
   1  -3   8      314.61      258.58    165.41 o 
   2  -3   8    19728.86    18301.42    728.80 o 
   3  -3   8    13398.68    14802.16    672.49 o 
   4  -3   8     7197.36     6729.62    188.13 o 
   5  -3   8      572.79      472.83     80.75 o 
   6  -3   8    14057.42    13938.67    515.08 o 
   7  -3   8     9391.63    10522.50    465.62 o 
   8  -3   8      762.74      767.45    274.45 o 
   9  -3   8      644.04      741.45    219.01 o 
  -8  -2   8     4691.74     3472.51    692.35 o 
  -7  -2   8     3567.83     3204.23    566.46 o 
  -6  -2   8      182.46      179.64     99.59 o 
  -5  -2   8     4199.35     4378.65    544.19 o 
  -4  -2   8     6024.73     6139.09    371.80 o 
  -3  -2   8    21045.92    21743.80    503.36 o 
  -2  -2   8    10110.58     9733.90    351.34 o 
  -1  -2   8    58349.40    56358.87   1278.04 o 
   0  -2   8     9999.97     9596.97    288.16 o 
   1  -2   8    18087.86    16949.18    526.12 o 
   2  -2   8     1645.57     1500.28    357.15 o 
   3  -2   8    35091.37    34173.63    474.74 o 
   4  -2   8      437.68      528.18     69.76 o 
   5  -2   8       96.29      132.16     80.87 o 
   6  -2   8    14138.17    11889.92    359.34 o 
   7  -2   8     2361.15     2568.97    641.38 o 
   8  -2   8       20.44       11.27     66.02 o 
   9  -2   8     3947.36     3890.61   1277.70 o 
  -8  -1   8    10726.43    10573.07    378.86 o 
  -7  -1   8      956.14      930.26    218.67 o 
  -6  -1   8      704.18      699.63    198.87 o 
  -5  -1   8    11714.73    11548.73    409.64 o 
  -4  -1   8     9672.84    10364.35    686.71 o 
  -3  -1   8      850.42     1133.91    174.62 o 
  -2  -1   8        4.89      144.71     57.30 o 
  -1  -1   8     7879.80     7026.95    333.60 o 
   0  -1   8     1026.55      967.30    113.10 o 
   1  -1   8    38863.21    40296.08    545.06 o 
   2  -1   8     9605.51     9897.13    244.01 o 
   3  -1   8     1158.02     1222.48    135.82 o 
   4  -1   8    13180.05    13045.90    360.84 o 
   5  -1   8    17121.98    17374.34    495.27 o 
   6  -1   8     5181.33     3790.10    454.00 o 
   7  -1   8      705.10      701.88    228.21 o 
   8  -1   8     1289.27     1409.06    614.46 o 
   9  -1   8     1839.96     1685.35    537.40 o 
  -8   0   8     1383.57      958.61    183.36 o 
  -7   0   8     2280.43     2000.59    482.21 o 
  -6   0   8     8609.41     9957.15   1068.90 o 
  -5   0   8      666.82      797.03    182.66 o 
  -4   0   8    38103.70    38830.76   1012.73 o 
  -3   0   8    13896.24    13898.11   1040.98 o 
  -2   0   8    33792.98    34306.25    671.13 o 
  -1   0   8     5596.05     5022.91    330.66 o 
   0   0   8    45224.13    43969.39    626.11 o 
   1   0   8    12271.43    12905.33    205.65 o 
   2   0   8    20060.80    20412.79    346.56 o 
   3   0   8    39634.44    40239.68    652.60 o 
   4   0   8     7150.55     7084.00    234.86 o 
   5   0   8      315.84      399.66     67.15 o 
   6   0   8     1943.55     1726.89    288.93 o 
   7   0   8    38496.59    40554.64   1606.44 o 
   8   0   8        0.56      144.70    138.26 o 
   9   0   8       73.95      221.31    181.05 o 
  -8   1   8    10582.82     9121.28    984.61 o 
  -7   1   8     1540.58     1239.07    319.08 o 
  -6   1   8     5178.16     4401.31    778.84 o 
  -5   1   8     6020.01     6523.26    639.23 o 
  -4   1   8     3804.55     3872.89    525.12 o 
  -3   1   8     7800.23     7426.90    468.46 o 
  -2   1   8        8.20       61.35     49.92 o 
  -1   1   8    32912.48    33263.40   1080.41 o 
   0   1   8       79.25      109.47     46.27 o 
   1   1   8     5434.62     5545.99    193.03 o 
   2   1   8    16541.91    16521.60    501.56 o 
   3   1   8    15394.23    15758.75    256.30 o 
   4   1   8       71.44      160.47     37.89 o 
   5   1   8      163.58      151.18     38.15 o 
   6   1   8    15465.40    14018.25    574.47 o 
   7   1   8     2233.66     1707.92    799.19 o 
   8   1   8      228.56      422.37    199.22 o 
   9   1   8     3729.87     3204.14    951.26 o 
  -8   2   8     3239.57     3277.07    995.66 o 
  -7   2   8      938.12      868.09    185.77 o 
  -6   2   8    16617.07    17228.55    753.29 o 
  -5   2   8    12871.07    13045.77    459.13 o 
  -4   2   8     9103.60     9528.91    387.46 o 
  -3   2   8      672.92      848.53    154.49 o 
  -2   2   8    38535.82    38497.48   1029.01 o 
  -1   2   8    44804.79    44409.00   3622.37 o 
   0   2   8     5635.83     5715.72    297.33 o 
   1   2   8     7108.37     7317.03    200.53 o 
   2   2   8    17239.46    17124.80    348.15 o 
   3   2   8    54650.34    56548.46    766.91 o 
   4   2   8    17462.39    18000.59    526.82 o 
   5   2   8      675.48      701.67    106.39 o 
   6   2   8     1214.74     1210.71    143.38 o 
   7   2   8    16465.25    16996.88   1874.33 o 
   8   2   8     9279.46    10292.45   1167.27 o 
   9   2   8      176.97      297.68    207.51 o 
  -8   3   8     2490.20     2381.71    698.20 o 
  -7   3   8      572.49      470.81    139.80 o 
  -6   3   8     2398.48     2188.69    428.95 o 
  -5   3   8    15846.64    16245.47    536.36 o 
  -4   3   8      914.92     1017.83    193.84 o 
  -3   3   8      198.43      263.76    129.52 o 
  -2   3   8    19729.87    19818.39    472.15 o 
  -1   3   8     1970.21     2857.18    401.13 o 
   0   3   8     1859.76     2024.88    290.68 o 
   1   3   8      348.94      417.45    108.40 o 
   2   3   8     1467.41     1418.06    134.60 o 
   3   3   8    12601.80    12488.31    517.50 o 
   4   3   8      207.06      341.39     96.91 o 
   5   3   8     5388.56     5457.92    266.78 o 
   6   3   8     2071.71     1964.40    199.84 o 
   7   3   8    11800.02    11737.10   1607.02 o 
   8   3   8     1056.16      866.83    294.23 o 
   9   3   8     3686.38     3832.64    828.18 o 
  -8   4   8     1667.99     1872.61    492.08 o 
  -7   4   8      234.06      146.06     74.15 o 
  -6   4   8    10567.72     9745.04    519.22 o 
  -5   4   8     8072.98     8003.71    838.53 o 
  -4   4   8    10994.79    11071.34    732.27 o 
  -3   4   8     8093.43     8491.01    442.58 o 
  -2   4   8      114.75      120.15     68.08 o 
  -1   4   8    44126.38    43824.10    810.03 o 
   0   4   8    31320.28    31653.96    619.52 o 
   1   4   8    16321.63    16072.52    383.43 o 
   2   4   8       38.95       67.35     51.63 o 
   3   4   8    36104.81    35865.29    652.14 o 
   4   4   8    13835.32    13891.47    554.42 o 
   5   4   8     1444.98     1493.43    227.22 o 
   6   4   8     3553.43     3344.76    420.85 o 
   7   4   8     7389.46     6782.00    530.92 o 
   8   4   8     2582.44     2328.80    706.25 o 
   9   4   8     1467.02     1632.90    579.73 o 
  -8   5   8     7671.94     8122.84   1482.21 o 
  -7   5   8     4670.13     3819.23    361.64 o 
  -6   5   8      465.55      543.74    172.87 o 
  -5   5   8     1460.63     1886.20    350.76 o 
  -4   5   8    12908.27    13044.07    550.95 o 
  -3   5   8     6793.39     7376.32    365.92 o 
  -2   5   8     6020.79     5455.09    555.00 o 
  -1   5   8       54.14      179.07     71.41 o 
   0   5   8     1403.16     1389.05    192.20 o 
   1   5   8       22.00      162.61     76.15 o 
   2   5   8     4883.58     4665.77    263.22 o 
   3   5   8     1074.39     1277.31    259.07 o 
   4   5   8    23358.13    24046.45    516.15 o 
   5   5   8     9132.16     9612.38    276.23 o 
   6   5   8     2866.56     2525.36    499.36 o 
   7   5   8      591.54      434.98    132.51 o 
   8   5   8    12500.61    12454.55    812.51 o 
   9   5   8      821.79      821.97    362.79 o 
  -7   6   8      641.04      476.62    135.84 o 
  -6   6   8     5911.13     5629.51    276.80 o 
  -5   6   8       12.68       80.04     63.03 o 
  -4   6   8    12390.22    12616.74    513.98 o 
  -3   6   8      759.14      840.39    193.49 o 
  -2   6   8    15999.81    16302.03    441.83 o 
  -1   6   8     2445.84     2477.66    318.73 o 
   0   6   8    42405.22    43788.85    882.65 o 
   1   6   8     3215.15     3174.94    278.06 o 
   2   6   8     7740.11     7757.37    353.57 o 
   3   6   8        5.78      102.34     55.88 o 
   4   6   8    12421.80    12377.96    493.84 o 
   5   6   8     4718.29     4789.23    477.77 o 
   6   6   8      442.52      438.94    122.20 o 
   7   6   8     7054.87     6580.50    617.89 o 
   8   6   8       82.83      100.01     77.23 o 
  -7   7   8       82.22       50.15    148.61 o 
  -6   7   8    10218.87     9173.31    453.48 o 
  -5   7   8     7357.25     7249.49    447.87 o 
  -4   7   8      859.22      691.06    155.37 o 
  -3   7   8     1318.36     1201.53    225.69 o 
  -2   7   8     1309.98     1448.51    237.82 o 
  -1   7   8     4120.31     4346.34    455.96 o 
   0   7   8       22.40       92.86     76.49 o 
   1   7   8    20629.64    20711.44    616.53 o 
   2   7   8    15933.43    16366.83    567.19 o 
   3   7   8      738.65      910.45    190.11 o 
   4   7   8       75.21      158.69     81.21 o 
   5   7   8     9885.72     9498.84    632.18 o 
   6   7   8    10408.30     9530.07    777.57 o 
   7   7   8      361.73      504.79    144.89 o 
   8   7   8     6461.41     5912.82    699.53 o 
  -6   8   8     2576.76     2144.60    397.02 o 
  -5   8   8      213.39      156.43    151.83 o 
  -4   8   8     5125.91     5523.80    694.08 o 
  -3   8   8     9820.26     9725.05    372.32 o 
  -2   8   8    17291.02    17350.63    605.72 o 
  -1   8   8      709.04      682.23    143.75 o 
   0   8   8     4415.09     5059.11    599.51 o 
   1   8   8     1504.32     1421.69    282.07 o 
   2   8   8    16076.29    16345.83    651.45 o 
   3   8   8     3982.62     3887.79    677.10 o 
   4   8   8      169.81      240.21     78.74 o 
   5   8   8    14077.75    13589.55    740.48 o 
   6   8   8     1685.34     1956.35    462.63 o 
   7   8   8     2303.99     2189.28    373.13 o 
  -6   9   8     5964.77     4371.36    609.98 o 
  -5   9   8     1405.71      974.31    335.23 o 
  -4   9   8     2051.61     1802.07    404.26 o 
  -3   9   8     1382.58     1386.56    311.83 o 
  -2   9   8     3920.72     3626.74    528.77 o 
  -1   9   8     1951.58     2039.57    412.89 o 
   0   9   8     1531.71     1655.76    316.36 o 
   1   9   8     8203.88     7905.40    464.58 o 
   2   9   8     4824.49     4823.09    459.45 o 
   3   9   8     4006.57     3484.14    349.60 o 
   4   9   8     2655.23     2343.57    448.71 o 
   5   9   8     8575.35     8004.63    464.86 o 
   6   9   8       16.80      129.01     84.24 o 
  -5  10   8      714.76      670.76    187.45 o 
  -4  10   8    11072.80    10237.74   1085.37 o 
  -3  10   8     2524.61     2448.84    367.00 o 
  -2  10   8      329.57      231.13    154.36 o 
  -1  10   8     3055.07     2792.79    452.15 o 
   0  10   8     8205.66     9374.03    827.73 o 
   1  10   8     3800.69     3756.82    528.48 o 
   2  10   8     2993.00     2739.57    405.98 o 
   3  10   8     2226.14     1688.40    383.55 o 
   4  10   8     6949.50     6367.08    582.21 o 
   5  10   8      911.37      807.48    303.67 o 
  -3  11   8     3400.98     2662.25    583.94 o 
  -2  11   8    10856.48     9913.68    575.33 o 
  -1  11   8        2.46       70.17     56.36 o 
   0  11   8      589.16      618.89    160.16 o 
   1  11   8      575.16      635.55    151.56 o 
   2  11   8    12832.23    11681.59    598.99 o 
   3  11   8      187.07      159.16     97.25 o 
   4  11   8      330.58      239.57    133.67 o 
  -1  12   8      212.07      172.78    108.29 o 
   0  12   8     4037.81     3061.41    685.84 o 
   1  12   8     4958.77     4606.60    729.20 o 
   2  12   8     1737.97     1034.29    237.16 o 
  -1  -9   9     6562.59     6915.08   1209.83 o 
   0  -9   9       46.24      170.01    170.47 o 
   1  -9   9      109.70       86.27    138.72 o 
   2  -9   9     3207.67     2826.40    866.60 o 
   3  -9   9     1765.85     1636.12    579.27 o 
  -3  -8   9      695.42      929.40    325.29 o 
  -2  -8   9    10627.60    10967.42   1460.82 o 
  -1  -8   9     2134.03     2727.25    763.31 o 
   0  -8   9     1365.45     1091.36    463.32 o 
   1  -8   9     3095.32     2805.46    996.58 o 
   2  -8   9    10742.31    12025.88   1637.73 o 
   3  -8   9     1770.48     1495.79    601.81 o 
   4  -8   9       15.02       73.62    120.78 o 
  -4  -7   9     1073.11     1133.00    287.33 o 
  -3  -7   9      233.22      331.27    192.09 o 
  -2  -7   9     7743.31     7087.16   1010.38 o 
  -1  -7   9     9596.74    10188.23    585.94 o 
   0  -7   9        0.14      152.75    165.41 o 
   1  -7   9     4524.50     4638.50    980.93 o 
   2  -7   9     1809.86     1824.53    461.71 o 
   3  -7   9     1227.04     1185.91    326.44 o 
   4  -7   9     2393.99     2470.28    459.41 o 
   5  -7   9     7230.43     6899.67    723.97 o 
  -5  -6   9     5428.09     4945.48    555.07 o 
  -4  -6   9    14850.53    15307.67    743.67 o 
  -3  -6   9       63.21       99.08     47.29 o 
  -2  -6   9      753.87      718.20    165.35 o 
  -1  -6   9     9591.40     9245.72    440.09 o 
   0  -6   9    15998.90    17510.73    845.43 o 
   1  -6   9       50.57      115.72     97.08 o 
   2  -6   9     7201.83     6872.75    405.35 o 
   3  -6   9      833.01      751.11    251.91 o 
   4  -6   9     7429.96     7305.94    357.73 o 
   5  -6   9     1015.77      717.53    198.76 o 
  -6  -5   9      389.20      312.93    230.05 o 
  -5  -5   9     7871.87     7333.68    711.85 o 
  -4  -5   9    10073.38    10211.70    559.60 o 
  -3  -5   9      417.28      264.47    136.88 o 
  -2  -5   9     2922.68     2921.11    238.79 o 
  -1  -5   9      823.90      601.44    102.72 o 
   0  -5   9        0.36       85.81    111.80 o 
   1  -5   9     1269.47     1439.88    446.76 o 
   2  -5   9    11713.72    12282.15    670.14 o 
   3  -5   9    13433.46    14380.67    610.78 o 
   4  -5   9    15578.04    14896.90    638.85 o 
   5  -5   9      389.14      350.97    101.18 o 
  -6  -4   9       44.94      120.23    121.80 o 
  -5  -4   9       64.42      151.13     87.96 o 
  -4  -4   9     3410.99     3221.22    467.70 o 
  -3  -4   9    32410.72    32619.63    883.39 o 
  -2  -4   9        5.08       75.30     44.07 o 
  -1  -4   9    15625.33    14908.85    747.04 o 
   0  -4   9    21625.46    23678.15    944.36 o 
   1  -4   9    54539.53    53759.53   1964.63 o 
   2  -4   9      383.23      564.54    147.00 o 
   3  -4   9      409.41      451.36    162.19 o 
   4  -4   9    13861.27    14565.02    441.40 o 
   5  -4   9     6897.22     6780.17    204.72 o 
   6  -4   9    28144.74    29166.23    660.24 o 
   7  -4   9      290.06      270.54    127.68 o 
   8  -4   9     3958.13     3893.37    556.49 o 
  -7  -3   9    10271.98    11658.61    864.41 o 
  -6  -3   9      251.84      198.51    117.95 o 
  -5  -3   9     5910.76     5319.92    542.28 o 
  -4  -3   9      130.21      167.01    101.22 o 
  -3  -3   9     1535.06     1757.09    368.66 o 
  -2  -3   9     2063.32     1842.63    221.35 o 
  -1  -3   9     5212.52     4621.77    167.00 o 
   0  -3   9      748.14      648.54    158.81 o 
   1  -3   9    17650.06    16694.05    622.98 o 
   2  -3   9    20909.29    20393.95    781.25 o 
   3  -3   9     5803.39     6186.97    432.72 o 
   4  -3   9     1986.80     1877.03    113.99 o 
   5  -3   9    25544.09    25217.13    500.83 o 
   6  -3   9     1150.82     1034.57    178.89 o 
   7  -3   9     2422.46     2441.98    632.18 o 
   8  -3   9     3498.01     2798.56    811.16 o 
   9  -3   9     2707.54     2173.51    669.22 o 
  -7  -2   9    14316.66    14329.51    553.55 o 
  -6  -2   9     1874.08     1922.43    433.27 o 
  -5  -2   9       86.41      124.73     86.19 o 
  -4  -2   9     3782.00     4072.13    500.39 o 
  -3  -2   9    68433.84    73565.45    912.50 o 
  -2  -2   9    29630.18    28961.63    719.48 o 
  -1  -2   9     4740.58     4370.87    214.58 o 
   0  -2   9     6573.92     6439.34    265.21 o 
   1  -2   9    35368.50    34507.36    597.55 o 
   2  -2   9    21181.54    20159.77    369.11 o 
   3  -2   9      573.91      668.16    101.88 o 
   4  -2   9    17290.51    17236.81    507.71 o 
   5  -2   9     9965.96     9707.40    258.53 o 
   6  -2   9    12435.94    12440.68    496.45 o 
   7  -2   9     4379.01     5232.26    320.00 o 
   8  -2   9    11326.57    13001.52    996.58 o 
   9  -2   9      241.78      453.66    194.62 o 
  -8  -1   9        0.67       69.56    100.60 o 
  -7  -1   9      809.04      711.34    217.58 o 
  -6  -1   9    10218.34    10558.50   1032.84 o 
  -5  -1   9     1202.40     1365.51    276.84 o 
  -4  -1   9      266.07      297.44    116.73 o 
  -3  -1   9     1888.91     2267.62    320.06 o 
  -2  -1   9     3310.43     3538.66    405.00 o 
  -1  -1   9    16123.60    16613.03    850.37 o 
   0  -1   9      100.09      141.73     47.29 o 
   1  -1   9     1723.00     1691.82    162.50 o 
   2  -1   9     8072.89     8220.46    313.88 o 
   3  -1   9    10571.48    10557.90    292.33 o 
   4  -1   9     7134.50     6907.56    331.26 o 
   5  -1   9     4379.01     4469.98    387.73 o 
   6  -1   9     3359.24     2651.37    727.19 o 
   7  -1   9      777.82      787.46    217.17 o 
   8  -1   9     9129.61     9395.48    550.97 o 
   9  -1   9     7109.89     6688.02   1793.47 o 
  -8   0   9       12.79       73.85     80.68 o 
  -7   0   9    13561.47    13863.96    570.72 o 
  -6   0   9     3670.57     3667.70    533.62 o 
  -5   0   9        4.36      107.17     77.78 o 
  -4   0   9    10806.45    10924.03    695.34 o 
  -3   0   9    16961.19    17346.84    451.79 o 
  -2   0   9     8600.67     8628.89    442.53 o 
  -1   0   9     2964.08     3007.70    266.24 o 
   0   0   9    31901.86    30419.16    472.61 o 
   1   0   9     9522.45     9589.97    296.14 o 
   2   0   9     5888.70     6002.97    250.18 o 
   3   0   9    14409.70    15007.73    392.53 o 
   4   0   9    24108.63    23569.47    420.78 o 
   5   0   9    14228.64    13686.37    859.22 o 
   6   0   9      987.71      729.28    106.00 o 
   7   0   9     1826.61     1644.63    388.32 o 
   8   0   9      201.27      153.21    161.73 o 
   9   0   9     3703.80     2672.26    868.90 o 
  -8   1   9      393.95      326.99    110.78 o 
  -7   1   9      977.32      808.85    220.58 o 
  -6   1   9     2610.22     2543.18    519.31 o 
  -5   1   9    12440.08    13715.48    660.36 o 
  -4   1   9      294.10      494.31    165.52 o 
  -3   1   9       96.75      179.85     90.15 o 
  -2   1   9     4810.04     4990.45    473.73 o 
  -1   1   9     2526.79     2809.02    317.64 o 
   0   1   9     1473.29     1678.04    210.82 o 
   1   1   9    16623.91    17440.65    519.39 o 
   2   1   9      365.31      425.59     74.86 o 
   3   1   9     1348.38     1502.73    101.51 o 
   4   1   9    18028.36    19163.79    361.97 o 
   5   1   9    15651.44    16393.84    422.51 o 
   6   1   9      360.28      281.77    138.69 o 
   7   1   9     3091.58     3333.20    873.04 o 
   8   1   9     8421.82     8518.07    983.23 o 
   9   1   9    10239.89    10246.21   1836.26 o 
  -8   2   9      189.61      261.34    215.10 o 
  -7   2   9     2982.58     2530.55    558.88 o 
  -6   2   9     5740.64     5760.71    688.69 o 
  -5   2   9      374.25      371.00     95.42 o 
  -4   2   9       20.36      183.25    116.46 o 
  -3   2   9    49835.63    52067.20   1088.95 o 
  -2   2   9     1794.74     2078.40    255.02 o 
  -1   2   9     6721.91     6962.91    546.36 o 
   0   2   9       11.25      262.80     65.37 o 
   1   2   9    71933.30    72813.84   2677.59 o 
   2   2   9     4726.32     4481.91    315.35 o 
   3   2   9     5549.79     5571.86    234.31 o 
   4   2   9     1684.09     1741.82    148.63 o 
   5   2   9     7998.79     8331.96    261.26 o 
   6   2   9       46.80       47.09     26.89 o 
   7   2   9      609.10      449.98    148.73 o 
   8   2   9     1474.99     1712.26    441.47 o 
   9   2   9      724.56      529.58    360.26 o 
  -8   3   9     3066.11     3312.95    977.48 o 
  -7   3   9     8849.68     7774.76    494.18 o 
  -6   3   9     5579.91     5218.52    312.32 o 
  -5   3   9     1319.60     1456.05    270.49 o 
  -4   3   9     1640.32     1957.24    337.01 o 
  -3   3   9     8358.78     8789.77    443.79 o 
  -2   3   9    28512.06    28518.25    678.29 o 
  -1   3   9       53.95       84.61     41.38 o 
   0   3   9     2202.21     2572.55    358.61 o 
   1   3   9     8494.83     8556.73    410.68 o 
   2   3   9     3714.21     3683.08    206.91 o 
   3   3   9     1437.74     1901.34    290.40 o 
   4   3   9    17426.47    17541.82   1160.60 o 
   5   3   9    28243.36    31684.72    815.60 o 
   6   3   9      762.78      752.67    169.58 o 
   7   3   9     1117.51     1245.93    380.27 o 
   8   3   9      665.32      753.64    333.11 o 
   9   3   9     8865.40     8757.09   1430.91 o 
  -8   4   9      639.68      739.61    248.68 o 
  -7   4   9      177.96      131.37     88.05 o 
  -6   4   9     1934.00     2245.84    442.66 o 
  -5   4   9    10164.86    11247.47    500.70 o 
  -4   4   9     3704.26     3938.71    457.64 o 
  -3   4   9     4025.19     4748.41    681.19 o 
  -2   4   9     4655.76     5303.71    617.45 o 
  -1   4   9    54320.52    52915.46   1321.29 o 
   0   4   9    19826.07    18332.78    717.53 o 
   1   4   9    12733.75    12782.47    499.99 o 
   2   4   9        0.65       63.09     40.43 o 
   3   4   9    15200.35    15150.51    422.26 o 
   4   4   9        0.01       99.48     57.18 o 
   5   4   9     5848.77     6002.41    418.17 o 
   6   4   9    14783.80    14711.60    642.99 o 
   7   4   9      714.85      529.25    158.31 o 
   8   4   9     3465.14     4553.38    628.50 o 
   9   4   9      831.59      646.44    266.63 o 
  -7   5   9      183.92      124.92    109.75 o 
  -6   5   9     2663.20     2244.80    459.06 o 
  -5   5   9    35171.07    34228.11   1517.18 o 
  -4   5   9       23.92      148.62     74.46 o 
  -3   5   9      274.48      409.44    126.67 o 
  -2   5   9     3312.07     3492.54    404.22 o 
  -1   5   9     1303.16     1482.09    256.17 o 
   0   5   9      745.47      711.41    187.49 o 
   1   5   9     6740.88     6777.18    287.33 o 
   2   5   9    37119.06    36529.64    777.76 o 
   3   5   9     3751.05     3480.45    178.63 o 
   4   5   9     1134.31     1377.76    246.89 o 
   5   5   9      708.00      812.27    178.71 o 
   6   5   9    15247.12    15614.25    544.49 o 
   7   5   9     3833.38     3506.24    488.00 o 
   8   5   9     1585.31     1384.48    242.31 o 
   9   5   9     1493.14     1207.30    566.61 o 
  -7   6   9     2940.73     2392.26    631.75 o 
  -6   6   9       17.06       70.59     53.09 o 
  -5   6   9     5878.23     6237.01    540.00 o 
  -4   6   9     7914.31     9306.93    795.88 o 
  -3   6   9    20816.82    20888.10    991.98 o 
  -2   6   9     1603.75     1870.62    346.90 o 
  -1   6   9    17403.83    17345.15    497.23 o 
   0   6   9    19012.55    20495.69    486.69 o 
   1   6   9     4280.59     3547.34    257.54 o 
   2   6   9      166.58      348.67    123.44 o 
   3   6   9    31739.98    31012.69    831.64 o 
   4   6   9      511.04      608.38    117.49 o 
   5   6   9     1474.46     1744.72    353.76 o 
   6   6   9     6426.95     6318.82    459.53 o 
   7   6   9    17866.51    17756.43   1623.00 o 
   8   6   9       39.52       90.32     82.66 o 
  -7   7   9      284.75      358.19    275.14 o 
  -6   7   9      395.65      365.87    162.19 o 
  -5   7   9     5376.92     4908.39    309.45 o 
  -4   7   9     4524.29     4726.77    604.72 o 
  -3   7   9     1906.93     1972.41    387.95 o 
  -2   7   9     1094.52     1278.88    237.24 o 
  -1   7   9    12939.51    13549.07    861.42 o 
   0   7   9      111.37      225.56     93.81 o 
   1   7   9    19462.40    19173.81    592.46 o 
   2   7   9      249.35      383.47    122.75 o 
   3   7   9    14085.52    14028.11    498.30 o 
   4   7   9     8613.62     8387.86    333.22 o 
   5   7   9    10390.62    10346.01    565.24 o 
   6   7   9      336.11      385.85     94.48 o 
   7   7   9       24.03       58.74     47.70 o 
   8   7   9      123.03      107.97     72.47 o 
  -6   8   9     3848.53     3099.66    636.95 o 
  -5   8   9      389.10      257.57    125.97 o 
  -4   8   9     8922.33     9070.78    525.20 o 
  -3   8   9     1426.95     1431.89    282.20 o 
  -2   8   9    15169.84    15404.54    818.40 o 
  -1   8   9     4908.68     5011.99    414.09 o 
   0   8   9    19626.46    20498.50   1011.88 o 
   1   8   9      464.21      509.80    132.07 o 
   2   8   9     7762.00     7813.58    559.48 o 
   3   8   9    17401.70    17135.54    567.94 o 
   4   8   9     7533.39     7469.44    759.40 o 
   5   8   9        2.20       76.43     65.40 o 
   6   8   9      982.78      936.34    254.90 o 
   7   8   9    17949.72    18686.54    541.35 o 
  -5   9   9     4424.27     3925.72    712.26 o 
  -4   9   9      177.43      189.02    142.17 o 
  -3   9   9     4626.78     3897.36    582.90 o 
  -2   9   9     2354.46     2435.92    514.91 o 
  -1   9   9     6668.53     6937.96    381.51 o 
   0   9   9     1708.56     1682.37    362.90 o 
   1   9   9      453.70      366.75     92.03 o 
   2   9   9     3302.40     2978.24    343.09 o 
   3   9   9       22.39      130.33     93.40 o 
   4   9   9       34.26       47.30     84.13 o 
   5   9   9      250.36      158.34     95.01 o 
   6   9   9     2406.07     1912.58    424.62 o 
  -4  10   9      812.71      651.15    198.95 o 
  -3  10   9      234.02      215.35    103.45 o 
  -2  10   9     2857.89     2902.77    423.42 o 
  -1  10   9    15837.61    15920.17   1058.23 o 
   0  10   9      702.28      687.77    194.35 o 
   1  10   9      375.65      433.43    132.09 o 
   2  10   9     1078.25      994.31    191.28 o 
   3  10   9    15140.22    15000.83    777.80 o 
   4  10   9     4071.08     3365.30    499.96 o 
   5  10   9      117.80       73.13     70.72 o 
  -3  11   9       66.60       72.51     82.84 o 
  -2  11   9     1648.03     1413.37    348.00 o 
  -1  11   9      531.20      379.79    148.99 o 
   0  11   9       85.84       69.12     71.00 o 
   1  11   9      623.59      571.21    141.35 o 
   2  11   9      658.67      497.99    156.56 o 
   3  11   9     2124.45     1485.68    409.56 o 
   4  11   9      383.16      956.48    480.11 o 
  -1  12   9     1017.94      859.31    252.29 o 
   0  12   9    15867.49    15242.88    481.13 o 
   1  12   9     1210.12     1160.31    260.99 o 
   0  -9  10      472.73      193.93    210.50 o 
   1  -9  10     1710.41      879.48    367.39 o 
   2  -9  10     1026.40      720.29    301.14 o 
  -2  -8  10     1161.19      730.18    289.17 o 
  -1  -8  10     1406.21     1119.42    465.62 o 
   0  -8  10    20944.00    22473.15   1824.07 o 
   1  -8  10     6325.51     6569.77    757.79 o 
   2  -8  10      162.85      175.53     99.84 o 
   3  -8  10     6870.40     6157.29    882.93 o 
   4  -8  10     5190.59     4974.61    691.07 o 
  -4  -7  10     7890.84     7871.40    994.51 o 
  -3  -7  10      170.12      214.64    187.49 o 
  -2  -7  10     2650.12     2326.73    607.56 o 
  -1  -7  10      415.63      648.05    365.09 o 
   0  -7  10      145.38      241.55    123.31 o 
   1  -7  10     1290.99     1283.91    381.88 o 
   2  -7  10    11836.23    12654.60   1187.29 o 
   3  -7  10     2006.76     2040.78    668.76 o 
   4  -7  10     7722.20     7537.83    493.46 o 
   5  -7  10     1504.27     1079.17    343.23 o 
  -5  -6  10     3512.87     2686.53    948.04 o 
  -4  -6  10    10979.09    10665.36   1197.64 o 
  -3  -6  10     2281.75     2215.15    487.71 o 
  -2  -6  10    21612.20    22776.35   1703.29 o 
  -1  -6  10     3044.44     3296.62    485.41 o 
   0  -6  10    28790.46    31619.95   1820.39 o 
   1  -6  10     4228.30     4344.04   1088.83 o 
   2  -6  10     9559.12    10255.87   1376.62 o 
   3  -6  10     8529.04     9474.16   1064.90 o 
   4  -6  10     7546.32     7212.77    838.76 o 
   5  -6  10      151.18      160.11    158.27 o 
  -5  -5  10        0.37      112.67     76.93 o 
  -4  -5  10       17.35      102.81     65.85 o 
  -3  -5  10     3536.61     2851.94    464.01 o 
  -2  -5  10     2864.78     2411.51    256.81 o 
  -1  -5  10       53.37       96.43     47.49 o 
   0  -5  10      346.18      335.87    161.04 o 
   1  -5  10       95.72       69.94    127.68 o 
   2  -5  10    18282.18    19520.22    831.17 o 
   3  -5  10     4874.06     4466.43    748.12 o 
   4  -5  10      148.81      118.71     75.92 o 
   5  -5  10      471.96      396.15    129.98 o 
  -6  -4  10     5229.54     4246.97    693.41 o 
  -5  -4  10     9889.17     9918.03    778.49 o 
  -4  -4  10     4424.02     4923.77    360.50 o 
  -3  -4  10     1948.96     2399.36    381.76 o 
  -2  -4  10     5928.55     5868.46    288.83 o 
  -1  -4  10    33543.72    31361.59   1404.17 o 
   0  -4  10     4865.33     5675.80   1070.42 o 
   1  -4  10      339.25      635.86    211.42 o 
   2  -4  10     2036.09     2183.18    544.76 o 
   3  -4  10    10968.15    10738.98    535.79 o 
   4  -4  10    18193.15    18363.53    764.46 o 
   5  -4  10      415.03      338.02     96.60 o 
   6  -4  10      213.52      206.59     89.03 o 
   7  -4  10      235.56       91.10     76.38 o 
  -7  -3  10      267.24      315.01    147.63 o 
  -6  -3  10     2451.88     2321.46    531.65 o 
  -5  -3  10      129.32      143.17     84.87 o 
  -4  -3  10     1102.06     1127.28    255.35 o 
  -3  -3  10     2505.32     2910.16    511.05 o 
  -2  -3  10     6303.02     6426.27    542.57 o 
  -1  -3  10     4057.87     3446.78    502.34 o 
   0  -3  10        8.01       27.47     29.19 o 
   1  -3  10        1.41      153.44    145.16 o 
   2  -3  10     3087.55     3932.94    692.22 o 
   3  -3  10    18065.75    16754.33    706.25 o 
   4  -3  10     7929.34     8479.32    438.97 o 
   5  -3  10     1793.05     1902.36    280.77 o 
   6  -3  10     1715.45     1418.35    256.28 o 
   7  -3  10     3917.79     3522.30   1086.99 o 
   8  -3  10    10337.80    11214.72    652.65 o 
  -7  -2  10     2514.61     2240.15    503.10 o 
  -6  -2  10     5787.25     5095.14    855.12 o 
  -5  -2  10     3657.09     3446.73    540.29 o 
  -4  -2  10     7842.67     7988.25   1224.79 o 
  -3  -2  10      654.41      578.99    161.15 o 
  -2  -2  10     6234.36     6435.60    463.23 o 
  -1  -2  10       91.65       57.83     30.02 o 
   0  -2  10    40276.37    38769.38    647.82 o 
   1  -2  10     2707.14     2247.47    189.70 o 
   2  -2  10     8509.48     7634.27    337.30 o 
   3  -2  10      433.29      531.64     95.65 o 
   4  -2  10    13268.08    13211.14    581.77 o 
   5  -2  10        9.76      110.02     57.38 o 
   6  -2  10     1896.69     1860.51    294.35 o 
   7  -2  10      382.03      512.55    179.90 o 
   8  -2  10       62.11       35.89     90.41 o 
   9  -2  10       61.11       86.50    117.10 o 
  -7  -1  10      412.32      276.53    111.91 o 
  -6  -1  10     6274.83     6402.25    686.93 o 
  -5  -1  10    21532.31    22109.85    947.18 o 
  -4  -1  10     3371.19     3954.77    581.05 o 
  -3  -1  10     6105.97     7572.50    905.98 o 
  -2  -1  10     2476.86     2417.47    328.92 o 
  -1  -1  10     8925.33     8851.45    431.83 o 
   0  -1  10     1265.39     1255.34    157.47 o 
   1  -1  10     8871.48     8406.18    284.14 o 
   2  -1  10    11316.05    11160.88    407.00 o 
   3  -1  10      154.26      130.97     35.86 o 
   4  -1  10     9668.55     9537.67    313.31 o 
   5  -1  10     4584.86     4512.89    290.20 o 
   6  -1  10    14547.88    15424.70    435.25 o 
   7  -1  10     1309.42     1351.32    395.92 o 
   8  -1  10     3875.34     4167.36   1157.84 o 
   9  -1  10      270.52      354.51    235.57 o 
  -7   0  10       52.80      154.47     84.38 o 
  -6   0  10     1936.91     1874.33    382.95 o 
  -5   0  10       86.62       79.39     57.09 o 
  -4   0  10     1789.96     2047.29    305.06 o 
  -3   0  10     5902.66     6704.35    708.78 o 
  -2   0  10    43858.29    44338.12    941.90 o 
  -1   0  10      618.57      603.84    112.52 o 
   0   0  10     2624.15     2454.44    271.99 o 
   1   0  10     2739.33     2581.21    227.29 o 
   2   0  10    46366.39    46452.05   1819.21 o 
   3   0  10     2721.76     2493.35    163.75 o 
   4   0  10      157.94      289.83     76.15 o 
   5   0  10     4340.70     4312.90    168.32 o 
   6   0  10     2865.97     2822.06    319.10 o 
   7   0  10      130.30      280.89    170.01 o 
   8   0  10        7.60       38.88     90.41 o 
   9   0  10    10395.75    11275.68    576.97 o 
  -7   1  10     4119.53     3605.57    713.32 o 
  -6   1  10    17993.38    18098.17    635.17 o 
  -5   1  10      566.38      576.37    162.78 o 
  -4   1  10    10569.27    10840.32    523.27 o 
  -3   1  10     2002.27     2628.12    368.95 o 
  -2   1  10    25695.39    26673.45    629.95 o 
  -1   1  10     1563.96     1370.08    241.77 o 
   0   1  10      771.58      854.72    131.22 o 
   1   1  10     8394.47     7853.87    290.79 o 
   2   1  10      445.44      514.04     86.16 o 
   3   1  10     7817.55     8625.67    396.71 o 
   4   1  10    16858.21    17700.34    443.10 o 
   5   1  10    30045.87    31173.77    944.82 o 
   6   1  10     2715.50     2719.58    290.66 o 
   7   1  10     1779.28     2222.98    585.48 o 
   8   1  10     2000.12     1830.28    462.86 o 
   9   1  10     1395.24     1121.49    443.54 o 
  -7   2  10     6121.26     5270.25    720.61 o 
  -6   2  10      315.88      279.18    107.33 o 
  -5   2  10     4655.43     4990.36    660.32 o 
  -4   2  10    26421.91    26350.37    765.11 o 
  -3   2  10     2377.33     2795.96    415.37 o 
  -2   2  10     2214.60     2663.49    398.18 o 
  -1   2  10    19036.96    19076.36    450.82 o 
   0   2  10    96395.30    95929.80   1079.17 o 
   1   2  10     1682.94     1641.07    140.33 o 
   2   2  10    16014.29    16289.66    483.71 o 
   3   2  10      625.72      703.01    148.83 o 
   4   2  10    19832.19    21604.78    450.85 o 
   5   2  10     9229.86     9847.64    550.25 o 
   6   2  10    18503.53    18528.95    564.60 o 
   7   2  10     8274.46     7973.23    410.64 o 
   8   2  10      610.38      669.68    220.39 o 
   9   2  10     5812.71     6161.90    875.11 o 
  -7   3  10     4530.66     4252.55    704.66 o 
  -6   3  10     1939.08     1760.76    362.22 o 
  -5   3  10    15661.91    15935.44    551.52 o 
  -4   3  10     8205.21     9261.92    722.98 o 
  -3   3  10     4079.01     4546.38    476.77 o 
  -2   3  10    26063.11    26762.29    624.47 o 
  -1   3  10        1.87      149.92     56.73 o 
   0   3  10       10.32      119.64     61.11 o 
   1   3  10     1745.46     2054.56    321.27 o 
   2   3  10    68199.07    68118.20   1118.95 o 
   3   3  10     8828.14     8564.13    492.19 o 
   4   3  10     3403.97     3630.58    162.02 o 
   5   3  10     3621.39     3595.07    320.92 o 
   6   3  10    13191.47    13478.61    474.17 o 
   7   3  10     4240.43     4182.50    947.58 o 
   8   3  10     5843.64     5874.79    602.27 o 
   9   3  10       51.28      102.83    133.20 o 
  -7   4  10    10640.02     9900.29    491.22 o 
  -6   4  10       49.41      132.30     93.94 o 
  -5   4  10      713.24      852.83    187.59 o 
  -4   4  10     4824.91     4885.33    266.81 o 
  -3   4  10    59988.28    61741.84   1612.29 o 
  -2   4  10       40.62      185.63     97.30 o 
  -1   4  10     3223.60     3191.27    431.11 o 
   0   4  10     8899.39     8307.44    373.70 o 
   1   4  10    59384.77    59008.16   1597.01 o 
   2   4  10     8793.02     8719.15    930.55 o 
   3   4  10     1594.49     1665.40    266.49 o 
   4   4  10    16991.23    17831.27    525.92 o 
   5   4  10     6027.08     6209.52    234.20 o 
   6   4  10    21977.92    22790.21    855.79 o 
   7   4  10      245.38      320.75    119.63 o 
   8   4  10     8833.45     9763.10   1027.17 o 
   9   4  10       62.25      128.14    163.57 o 
  -7   5  10     8716.97     7816.34    430.49 o 
  -6   5  10     7250.96     6837.36    340.71 o 
  -5   5  10     2433.30     2818.10    492.06 o 
  -4   5  10       29.94      106.10     74.59 o 
  -3   5  10      640.86      919.48    190.69 o 
  -2   5  10     9216.38    10335.56    610.27 o 
  -1   5  10     9216.59     9355.31    387.64 o 
   0   5  10     2771.85     2709.63    276.03 o 
   1   5  10     3874.22     3739.62    359.97 o 
   2   5  10     2727.01     2482.88    407.30 o 
   3   5  10    11149.01    11618.34    387.15 o 
   4   5  10     1041.55     1149.25    197.68 o 
   5   5  10     7829.86     7764.09    279.45 o 
   6   5  10      128.22      121.18     63.04 o 
   7   5  10      157.83      117.04     88.12 o 
   8   5  10     2630.47     2323.97    807.02 o 
  -7   6  10    10821.67    10444.68    736.28 o 
  -6   6  10     2343.20     2038.14    445.71 o 
  -5   6  10     2344.58     2638.33    401.48 o 
  -4   6  10      602.33      799.69    322.99 o 
  -3   6  10    17801.13    18975.13    580.54 o 
  -2   6  10    22048.49    19587.82   1693.51 o 
  -1   6  10     1244.28     1443.14    300.39 o 
   0   6  10    10550.89    10956.13    384.71 o 
   1   6  10     9443.21     9221.52    432.02 o 
   2   6  10    16046.04    15751.82    617.11 o 
   3   6  10     1262.60     1487.66    272.06 o 
   4   6  10    10657.98    11029.37    387.08 o 
   5   6  10    14766.34    14686.88    636.21 o 
   6   6  10     4039.16     4316.43    407.28 o 
   7   6  10     3305.40     2642.75    496.98 o 
   8   6  10     4445.58     4128.51    665.16 o 
  -6   7  10     2108.59     1431.40    295.95 o 
  -5   7  10     7281.18     6787.80    769.70 o 
  -4   7  10     4802.82     4712.98    547.73 o 
  -3   7  10      520.93      617.30    169.58 o 
  -2   7  10      126.42       80.66     59.44 o 
  -1   7  10     4643.94     5165.73    565.62 o 
   0   7  10      119.90      224.99     84.24 o 
   1   7  10        6.36       83.98     66.40 o 
   2   7  10     1640.02     1426.43    271.99 o 
   3   7  10      266.42      343.30     94.51 o 
   4   7  10     2330.54     2192.97    450.39 o 
   5   7  10     1597.15     1399.60    313.82 o 
   6   7  10     3966.83     3866.46    584.89 o 
   7   7  10        0.47       56.95     59.63 o 
   8   7  10     2138.37     1657.00    385.57 o 
  -6   8  10     2208.02     1576.44    346.10 o 
  -5   8  10       77.51      191.20     96.53 o 
  -4   8  10     5992.75     5953.94    649.59 o 
  -3   8  10     7522.73     7956.63    876.36 o 
  -2   8  10      240.68      338.90    113.63 o 
  -1   8  10     9366.75     9031.19    689.92 o 
   0   8  10     9082.62     9299.97    719.00 o 
   1   8  10     8930.51     8789.31    787.35 o 
   2   8  10     1227.34     1255.38    294.86 o 
   3   8  10     6369.06     6376.97    352.97 o 
   4   8  10     3517.01     3958.57    528.99 o 
   5   8  10     5380.95     4992.97    469.80 o 
   6   8  10     2533.93     2026.77    488.26 o 
   7   8  10       25.92       16.56    133.89 o 
  -5   9  10     2374.12     1979.66    342.26 o 
  -4   9  10      430.29      317.23    130.56 o 
  -3   9  10      440.94      531.90    182.53 o 
  -2   9  10     3817.81     3323.47    441.23 o 
  -1   9  10       10.41       66.55     55.25 o 
   0   9  10      178.90      257.05    119.96 o 
   1   9  10     2772.42     2379.74    309.79 o 
   2   9  10      188.42      205.05     72.58 o 
   3   9  10     4667.31     4505.26    488.68 o 
   4   9  10        5.71       70.12     81.38 o 
   5   9  10    13915.56    12927.95    980.82 o 
   6   9  10      819.85      652.83    205.26 o 
  -4  10  10     1775.99     1203.45    309.98 o 
  -3  10  10     8631.16     8721.25    384.21 o 
  -2  10  10     1602.91     1553.61    278.83 o 
  -1  10  10        2.17      123.13    104.41 o 
   0  10  10     3279.13     3446.19    488.72 o 
   1  10  10    13542.74    14414.78   1086.53 o 
   2  10  10     2816.40     3010.16    395.23 o 
   3  10  10        1.91      113.18     64.73 o 
   4  10  10     1756.57     1259.01    211.78 o 
   5  10  10      717.92      734.35    228.56 o 
  -3  11  10     1052.48      705.35    218.12 o 
  -2  11  10     1120.57     1153.15    299.08 o 
  -1  11  10       57.63      185.89    106.19 o 
   0  11  10     3950.70     3557.99    480.52 o 
   1  11  10      396.39      513.41    150.48 o 
   2  11  10     4248.11     3820.83    616.51 o 
   3  11  10     1592.61     1311.36    284.15 o 
   4  11  10     7283.71     6925.11    668.38 o 
   0  12  10     1321.82     1157.24    356.78 o 
   1  12  10       38.18      104.81    111.43 o 
  -1  -8  11      264.57      222.46    214.87 o 
   0  -8  11      189.33      289.17    239.48 o 
   1  -8  11     2422.23     2624.18    515.77 o 
   2  -8  11     7785.92     7339.06    892.13 o 
   3  -8  11     1076.45      960.46    380.27 o 
   4  -8  11     1144.34      762.62    357.27 o 
  -3  -7  11     2415.89     2215.15    827.95 o 
  -2  -7  11     2531.73     2414.61    962.30 o 
  -1  -7  11     2165.37     2547.58    637.70 o 
   0  -7  11     2668.28     2449.34    485.18 o 
   1  -7  11      936.06      946.20    352.44 o 
   2  -7  11    11506.83    10875.63    803.34 o 
   3  -7  11      591.77      532.57    252.83 o 
   4  -7  11     8158.95     6701.82   1173.49 o 
  -4  -6  11     1277.26     1271.49    342.31 o 
  -3  -6  11     5477.74     6010.29   1597.24 o 
  -2  -6  11      614.03      518.53    223.84 o 
  -1  -6  11     4419.93     4982.20    739.84 o 
   0  -6  11      913.28      807.48    242.24 o 
   1  -6  11     9053.67    10053.42   1490.50 o 
   2  -6  11     1404.93     1058.92    432.95 o 
   3  -6  11     1628.07     1657.05    418.92 o 
   4  -6  11      169.71      109.04    123.31 o 
   5  -6  11     5148.49     4477.24    722.13 o 
  -5  -5  11       63.89      152.87    116.46 o 
  -4  -5  11     1538.09     1619.92    337.42 o 
  -3  -5  11     2009.82     1875.77    439.52 o 
  -2  -5  11    13706.38    14012.59   2042.39 o 
  -1  -5  11      587.74      748.58    292.39 o 
   0  -5  11     1022.68     1095.04    265.71 o 
   1  -5  11     2834.33     2860.67    530.04 o 
   2  -5  11     1149.13     1397.79    288.94 o 
   3  -5  11     1437.67     1343.72    384.18 o 
   4  -5  11       33.92      126.53     88.80 o 
   5  -5  11    13614.42    12429.61   1598.16 o 
  -6  -4  11     3149.69     2503.62    643.52 o 
  -5  -4  11     3071.55     2737.83    899.50 o 
  -4  -4  11      210.27      149.80     98.11 o 
  -3  -4  11     6635.26     6124.09    300.64 o 
  -2  -4  11      398.92      451.57    116.18 o 
  -1  -4  11    10903.64    10310.75    921.35 o 
   0  -4  11     7686.94     7189.07    383.95 o 
   1  -4  11    13187.02    15241.06   1868.93 o 
   2  -4  11        6.58       85.58     95.70 o 
   3  -4  11     6944.26     7209.08    753.87 o 
   4  -4  11     1076.05     1441.26    417.31 o 
   5  -4  11     2274.50     2187.32    508.87 o 
  -6  -3  11     1620.54     1143.20    270.73 o 
  -5  -3  11    25337.21    27450.16   1278.84 o 
  -4  -3  11     4055.37     3939.39    507.07 o 
  -3  -3  11      503.34      670.70    151.50 o 
  -2  -3  11       79.33      106.49     62.42 o 
  -1  -3  11     5658.88     5082.44    292.41 o 
   0  -3  11       28.12       31.25     20.29 o 
   1  -3  11      195.37      162.19    155.28 o 
   2  -3  11     8828.82     8802.64    744.90 o 
   3  -3  11     5300.20     5114.02    690.15 o 
   4  -3  11      496.83      460.44     96.00 o 
   5  -3  11        2.84       98.77     46.47 o 
   6  -3  11     8914.29     9668.78    358.42 o 
   7  -3  11    11585.62    11594.99    944.36 o 
   8  -3  11      277.01      366.70    182.43 o 
  -7  -2  11      776.39      502.65    199.89 o 
  -6  -2  11       23.13      112.49     66.95 o 
  -5  -2  11     5014.22     4510.42    684.01 o 
  -4  -2  11    13502.73    14166.72    840.37 o 
  -3  -2  11     7667.70     7821.00    376.44 o 
  -2  -2  11     9746.31     9459.88    578.23 o 
  -1  -2  11    41204.23    39689.64   1459.69 o 
   0  -2  11     4868.69     3987.20    313.09 o 
   1  -2  11     4603.14     3918.09    316.32 o 
   2  -2  11     6286.99     6691.47    412.25 o 
   3  -2  11    60717.61    63060.86   1830.52 o 
   4  -2  11     5509.73     5429.33    241.49 o 
   5  -2  11     1628.52     1693.90    280.43 o 
   6  -2  11     3291.01     3218.58    273.63 o 
   7  -2  11     7433.19     7415.21    762.62 o 
   8  -2  11      438.07      431.80    202.67 o 
  -7  -1  11     2378.95     1992.86    508.06 o 
  -6  -1  11     4325.39     3961.67    580.82 o 
  -5  -1  11     6481.58     6338.50    431.34 o 
  -4  -1  11     5143.49     5725.63    538.66 o 
  -3  -1  11        0.65      133.19     78.34 o 
  -2  -1  11     3791.88     3671.80    383.44 o 
  -1  -1  11    13936.10    13584.38    538.24 o 
   0  -1  11     1648.96     1730.05    185.47 o 
   1  -1  11    17310.15    16164.07    531.92 o 
   2  -1  11      414.54      475.94     71.98 o 
   3  -1  11     1607.35     1804.87    221.03 o 
   4  -1  11    17427.06    16645.97    464.75 o 
   5  -1  11    31901.24    31728.50   1424.01 o 
   6  -1  11       25.06      106.28     52.62 o 
   7  -1  11      870.44      764.69    219.70 o 
   8  -1  11     2621.44     2738.29    753.41 o 
   9  -1  11     1325.25      986.69    381.19 o 
  -7   0  11       46.48      133.90    100.07 o 
  -6   0  11    14017.41    13862.49   1302.08 o 
  -5   0  11     4707.50     4453.70    528.62 o 
  -4   0  11    47067.28    50773.20   1362.06 o 
  -3   0  11     2455.65     2912.53    463.81 o 
  -2   0  11     9548.68     9724.96    595.75 o 
  -1   0  11     2291.77     2251.44    311.29 o 
   0   0  11   110194.16   111091.30   1984.97 o 
   1   0  11      658.29      755.45    107.28 o 
   2   0  11    12801.33    12656.29    487.27 o 
   3   0  11    33089.59    32116.26    657.16 o 
   4   0  11    20376.43    20073.30    544.01 o 
   5   0  11     1601.69     1550.80    236.64 o 
   6   0  11       17.81       86.23     43.40 o 
   7   0  11    35404.19    39379.08    875.11 o 
   8   0  11       85.67      121.47    125.38 o 
   9   0  11     2948.06     1997.99    787.00 o 
  -7   1  11     3181.77     2850.33    665.39 o 
  -6   1  11       92.21      126.63     74.84 o 
  -5   1  11        5.62      162.87     85.67 o 
  -4   1  11    11562.92    12403.52   1102.17 o 
  -3   1  11     3436.24     4119.35    584.19 o 
  -2   1  11     5021.66     5497.59    619.49 o 
  -1   1  11     2141.77     1940.74    306.43 o 
   0   1  11       31.32       82.56     48.05 o 
   1   1  11      145.57      135.19     81.84 o 
   2   1  11    43536.70    41824.78   1081.93 o 
   3   1  11     5953.57     5906.77    287.10 o 
   4   1  11     2883.54     2651.47    634.48 o 
   5   1  11      491.51      481.34    115.24 o 
   6   1  11    15652.34    16069.55    492.98 o 
   7   1  11      350.79      446.07    151.60 o 
   8   1  11     5994.56     6261.05   1451.62 o 
   9   1  11      904.79      951.03    320.92 o 
  -7   2  11      349.60      335.11    248.91 o 
  -6   2  11    17043.85    16709.51   1226.97 o 
  -5   2  11     4286.94     4415.25    713.30 o 
  -4   2  11     4740.71     5673.87    530.42 o 
  -3   2  11    20879.32    20688.63   1754.13 o 
  -2   2  11    30482.45    30258.16    686.22 o 
  -1   2  11    24193.29    25684.90   1101.83 o 
   0   2  11    16087.83    16489.43    439.75 o 
   1   2  11     2112.88     2403.41    358.55 o 
   2   2  11     8919.31     7746.32    367.12 o 
   3   2  11    27842.25    27566.41   1671.09 o 
   4   2  11    27458.73    29208.16   1259.87 o 
   5   2  11      871.21      940.09    148.04 o 
   6   2  11      150.50      139.87    119.40 o 
   7   2  11    12827.19    12660.33   1147.03 o 
   8   2  11    15950.69    17055.46   1282.07 o 
   9   2  11      632.18      818.52    319.31 o 
  -7   3  11     2239.62     1574.88    359.71 o 
  -6   3  11     1335.17     1202.73    296.82 o 
  -5   3  11     2298.56     2469.32    462.75 o 
  -4   3  11      617.47      542.23    158.60 o 
  -3   3  11       36.84      125.78     92.86 o 
  -2   3  11    16340.62    16474.18    484.87 o 
  -1   3  11      862.03     1040.28    193.68 o 
   0   3  11     3519.67     4567.80    572.66 o 
   1   3  11     1803.46     1902.46    291.55 o 
   2   3  11    15025.83    14649.38    510.77 o 
   3   3  11    16554.19    16554.44    385.47 o 
   4   3  11       62.81       89.70     69.28 o 
   5   3  11      444.37      496.41    140.86 o 
   6   3  11     4683.84     4684.51    395.80 o 
   7   3  11    12502.18    12391.97   1196.38 o 
   8   3  11     4781.57     4719.02    514.16 o 
   9   3  11       93.81      138.72    109.73 o 
  -7   4  11     2052.02     1920.41    483.87 o 
  -6   4  11     2987.50     3360.79    515.55 o 
  -5   4  11    10860.61    11430.49   1181.77 o 
  -4   4  11     9524.08     9610.97   1419.06 o 
  -3   4  11      525.34      577.12    138.83 o 
  -2   4  11      792.71      814.38    211.65 o 
  -1   4  11    27216.03    27706.21    617.18 o 
   0   4  11    22950.45    23062.25    696.94 o 
   1   4  11     1006.66     1059.56    216.48 o 
   2   4  11       48.51       70.03     70.19 o 
   3   4  11    10963.00    11070.70    424.78 o 
   4   4  11    19351.41    20445.76    654.57 o 
   5   4  11      522.86      472.53    132.38 o 
   6   4  11     2617.16     2673.02    340.07 o 
   7   4  11      870.36      701.75    206.12 o 
   8   4  11     2851.31     3027.69    807.71 o 
   9   4  11       81.70       87.19    121.70 o 
  -7   5  11     1704.47     1029.40    355.02 o 
  -6   5  11      890.26      759.63    186.46 o 
  -5   5  11     1744.96     2206.46    332.85 o 
  -4   5  11     6389.46     7341.00    767.53 o 
  -3   5  11     3624.64     4196.42    631.77 o 
  -2   5  11      324.99      350.97    110.86 o 
  -1   5  11     1276.86     1483.00    258.47 o 
   0   5  11      845.41     1176.41    230.95 o 
   1   5  11        2.02      174.37     92.25 o 
   2   5  11       11.80      117.64     70.05 o 
   3   5  11      252.82      279.45     98.58 o 
   4   5  11    14774.99    14553.98   1054.90 o 
   5   5  11     1467.95     1322.43    259.33 o 
   6   5  11      805.82      729.85    168.70 o 
   7   5  11      411.66      399.00    213.14 o 
   8   5  11     9354.18    10269.90   2180.19 o 
  -6   6  11     1667.27     1654.42    409.36 o 
  -5   6  11      529.42      471.41    113.99 o 
  -4   6  11     3852.19     3976.91    672.08 o 
  -3   6  11       94.53      120.13     65.40 o 
  -2   6  11    11240.93    11193.70    677.84 o 
  -1   6  11     4676.68     5262.75    640.06 o 
   0   6  11    17047.86    17437.83    903.29 o 
   1   6  11      725.28     1069.14    219.70 o 
   2   6  11     8710.62     9640.41    672.50 o 
   3   6  11      580.39      672.65    171.01 o 
   4   6  11     4067.30     4228.44    288.49 o 
   5   6  11     1398.54     1305.84    215.73 o 
   6   6  11      650.54      733.35    185.13 o 
   7   6  11     1279.09     1248.48    322.11 o 
   8   6  11      215.16      123.26     74.51 o 
  -6   7  11    12196.89    11966.49    417.64 o 
  -5   7  11     2135.11     2405.20    569.89 o 
  -4   7  11     1044.35     1190.16    221.14 o 
  -3   7  11     1074.53     1062.68    276.66 o 
  -2   7  11     5634.91     5802.65    746.92 o 
  -1   7  11      648.70      624.84    139.18 o 
   0   7  11       17.97      105.59     74.65 o 
   1   7  11    12746.90    13890.09    847.04 o 
   2   7  11     5595.73     6005.74    486.21 o 
   3   7  11     2127.82     2277.38    365.98 o 
   4   7  11     1469.51     1574.40    307.22 o 
   5   7  11    12748.71    13082.70    435.24 o 
   6   7  11     6551.74     6194.42    685.06 o 
   7   7  11      658.13      678.80    243.74 o 
  -6   8  11      526.59      390.73    174.76 o 
  -5   8  11      167.71      128.91    109.56 o 
  -4   8  11     8655.70     8577.78   1000.18 o 
  -3   8  11     4672.83     4876.43    689.70 o 
  -2   8  11    15467.77    16281.94    747.79 o 
  -1   8  11       33.29       82.07     80.53 o 
   0   8  11     7105.81     6882.58    525.57 o 
   1   8  11     1225.37     1197.73    231.77 o 
   2   8  11    15097.47    15168.66    755.47 o 
   3   8  11      914.83      962.64    220.93 o 
   4   8  11      273.17      460.51    124.03 o 
   5   8  11     4406.30     4647.56    342.31 o 
   6   8  11     4582.50     3494.67    723.57 o 
   7   8  11     1020.06      763.84    244.37 o 
  -5   9  11     2376.38     1784.98    480.43 o 
  -4   9  11     3253.48     3185.34    708.57 o 
  -3   9  11     2248.73     2040.99    457.82 o 
  -2   9  11     9397.89    10296.79    435.07 o 
  -1   9  11      576.95      628.98    144.08 o 
   0   9  11     2279.94     2087.51    353.47 o 
   1   9  11     6152.71     6225.95    569.99 o 
   2   9  11     8874.54     8927.49    848.95 o 
   3   9  11     5642.42     4885.05    566.93 o 
   4   9  11     5340.61     5972.30    625.23 o 
   5   9  11     9355.19     8838.33    888.06 o 
   6   9  11      116.86      231.24    111.17 o 
  -4  10  11    10536.97    11593.56    509.10 o 
  -3  10  11     4005.63     3830.69    639.19 o 
  -2  10  11        7.63       87.16     76.17 o 
  -1  10  11     6267.21     5229.72    684.81 o 
   0  10  11    15368.81    15799.96    957.38 o 
   1  10  11     3218.39     2760.87    463.41 o 
   2  10  11     5180.00     4647.34    573.97 o 
   3  10  11      747.36      732.91    166.20 o 
   4  10  11     5353.21     5177.56    531.63 o 
   5  10  11      458.19      436.34     98.55 o 
  -2  11  11     8976.23     7823.77   1020.02 o 
  -1  11  11      762.71      681.42    214.72 o 
   0  11  11      183.57      149.59     78.11 o 
   1  11  11     1923.06     1592.05    300.03 o 
   2  11  11     9964.16     9848.50    941.88 o 
   3  11  11      114.27      170.69    115.78 o 
   1  -8  12       58.79       60.96    150.45 o 
   2  -8  12     7955.71     6326.15   1727.91 o 
  -2  -7  12     4581.83     4560.75   1065.59 o 
  -1  -7  12      850.01      942.52    282.50 o 
   0  -7  12      292.38      216.25    232.12 o 
   1  -7  12      855.54      934.69    306.66 o 
   2  -7  12      225.62      211.42    157.35 o 
   3  -7  12      207.19       84.66    126.99 o 
   4  -7  12      253.75      281.35    160.35 o 
  -3  -6  12      502.85      435.95    237.41 o 
  -2  -6  12     3336.09     3449.83    786.77 o 
  -1  -6  12     4831.29     4578.23    705.10 o 
   0  -6  12    32074.71    34375.48    940.91 o 
   1  -6  12      373.46      481.73    178.98 o 
   2  -6  12     4079.56     4006.09    614.00 o 
   3  -6  12     2866.14     2792.58    608.71 o 
   4  -6  12     9000.19     9563.65   1162.44 o 
   5  -6  12     1610.34     1022.34    297.22 o 
  -4  -5  12     7477.33     6840.31    918.59 o 
  -3  -5  12      804.07      531.88    239.02 o 
  -2  -5  12     4250.11     4123.19   1283.91 o 
  -1  -5  12      797.13     1058.00    340.24 o 
   0  -5  12        0.16      188.18    151.14 o 
   1  -5  12     2155.65     2097.83    601.12 o 
   2  -5  12     7350.12     8409.26   1587.12 o 
   3  -5  12     8241.05     8846.58    452.74 o 
   4  -5  12     7246.45     7146.05    558.33 o 
   5  -5  12     1873.58     1281.15    403.28 o 
  -5  -4  12     1668.29     1517.18    327.91 o 
  -4  -4  12     1053.92     1109.31    341.20 o 
  -3  -4  12    52238.25    55520.28   1106.34 o 
  -2  -4  12      419.70      349.20     95.11 o 
  -1  -4  12    13838.93    12132.65   1948.41 o 
   0  -4  12     3995.10     3853.11    776.88 o 
   1  -4  12    27438.79    29397.20   1183.15 o 
   2  -4  12     2830.60     2395.97    689.46 o 
   3  -4  12    11210.69    10726.55    592.61 o 
   4  -4  12     4872.59     4666.80    849.58 o 
   5  -4  12     7160.59     7114.53    474.36 o 
  -6  -3  12      294.24      281.00    136.71 o 
  -5  -3  12     7656.41     7367.12    761.61 o 
  -4  -3  12      414.81      346.81    126.53 o 
  -3  -3  12     1446.56     1526.79    346.10 o 
  -2  -3  12      409.61      434.91    124.16 o 
  -1  -3  12     9531.40     8436.77    430.28 o 
   0  -3  12      431.08      369.90     55.76 o 
   1  -3  12    19288.81    19402.21    844.97 o 
   2  -3  12     1964.89     2129.34    507.03 o 
   3  -3  12     3364.82     3580.73    960.92 o 
   4  -3  12     1591.49     1333.72    218.20 o 
   5  -3  12    28981.43    30645.61   1190.87 o 
  -6  -2  12    12649.62    12522.17    590.10 o 
  -5  -2  12     1306.21     1310.04    397.62 o 
  -4  -2  12       67.76      120.63     69.44 o 
  -3  -2  12    31636.58    32512.77   1827.29 o 
  -2  -2  12    14238.06    14205.46    549.64 o 
  -1  -2  12      540.19      367.46     98.54 o 
   0  -2  12     1999.36     1824.59    189.67 o 
   1  -2  12    42066.18    41697.08   1289.55 o 
   2  -2  12    21889.32    20983.11    427.82 o 
   3  -2  12     2969.85     2869.37     87.84 o 
   4  -2  12     7735.85     7529.80    242.22 o 
   5  -2  12     4295.89     4036.35    196.72 o 
   6  -2  12      927.24      844.57    197.50 o 
   7  -2  12    16622.16    16385.56   1190.51 o 
   8  -2  12     6754.46     5473.13   1010.84 o 
  -6  -1  12     3286.72     2732.52    661.80 o 
  -5  -1  12      225.59      261.78    100.92 o 
  -4  -1  12      297.08      344.27    114.99 o 
  -3  -1  12       85.59      113.40     76.29 o 
  -2  -1  12      361.90      279.93     88.39 o 
  -1  -1  12    10185.91     9618.13   1467.38 o 
   0  -1  12      141.79      153.46     44.81 o 
   1  -1  12     5400.35     4768.82    656.24 o 
   2  -1  12    23220.42    22360.76    604.02 o 
   3  -1  12    17967.92    18495.60   1039.30 o 
   4  -1  12        3.28       48.60     39.49 o 
   5  -1  12     5703.41     4996.32    408.57 o 
   6  -1  12    16794.69    17313.52    728.84 o 
   7  -1  12       51.91      166.10    140.79 o 
   8  -1  12     4383.39     3323.08    960.69 o 
  -7   0  12     5307.50     5023.21    802.04 o 
  -6   0  12     9144.20     9036.98    818.73 o 
  -5   0  12      238.25      225.76     92.53 o 
  -4   0  12      969.71      897.41    247.30 o 
  -3   0  12     3277.12     3743.03    541.82 o 
  -2   0  12    31367.61    33751.00    937.62 o 
  -1   0  12     3487.62     3712.74    386.72 o 
   0   0  12     9820.79     9598.64    329.23 o 
   1   0  12     9557.17    10126.42    582.54 o 
   2   0  12     8937.69     8157.47    335.02 o 
   3   0  12     6228.75     5822.68    326.57 o 
   4   0  12      119.32      312.93     73.01 o 
   5   0  12     9182.17     9492.23    286.99 o 
   6   0  12      490.79      516.24    126.87 o 
   7   0  12     5101.27     5781.39   1081.47 o 
   8   0  12       35.28       63.49     92.02 o 
   9   0  12     4099.82     3487.79   1174.64 o 
  -7   1  12      106.42      158.47     81.85 o 
  -6   1  12     2859.40     2400.85    497.15 o 
  -5   1  12     1018.22     1008.25    208.60 o 
  -4   1  12     2100.29     2092.81    312.50 o 
  -3   1  12      795.83      926.22    239.02 o 
  -2   1  12    12579.51    13465.68    775.15 o 
  -1   1  12      383.24      739.61    193.47 o 
   0   1  12     2442.96     2857.68    481.91 o 
   1   1  12      207.78      289.17     78.32 o 
   2   1  12     7496.42     7560.21    418.75 o 
   3   1  12    10267.68    10368.89    390.56 o 
   4   1  12     3336.37     3853.08    413.68 o 
   5   1  12    11450.50    12054.64    756.75 o 
   6   1  12     1037.41     1007.94    202.45 o 
   7   1  12      585.93      755.26    254.67 o 
   8   1  12      623.51      621.37    256.74 o 
   9   1  12     7827.86     7126.04   1502.92 o 
  -7   2  12      138.26      146.31    192.09 o 
  -6   2  12     3344.01     3043.07    654.38 o 
  -5   2  12      168.12      288.21    110.30 o 
  -4   2  12      117.43       99.22    106.97 o 
  -3   2  12    14930.46    14996.53    885.48 o 
  -2   2  12        7.94      156.09    104.74 o 
  -1   2  12      988.00     1089.00    210.96 o 
   0   2  12      285.21      562.51    158.07 o 
   1   2  12    23454.61    22578.82    603.69 o 
   2   2  12      465.18      427.48     85.45 o 
   3   2  12      634.94      789.83    164.47 o 
   4   2  12        3.04      116.81     58.86 o 
   5   2  12     8311.25     8659.23    267.43 o 
   6   2  12      129.02      104.90     75.23 o 
   7   2  12     1034.66      982.08    344.62 o 
   8   2  12      979.36      939.53    342.54 o 
   9   2  12        0.70       54.52    169.09 o 
  -7   3  12     5512.97     3874.73    877.94 o 
  -6   3  12     3766.30     3233.27    690.46 o 
  -5   3  12     4313.53     4415.92    813.47 o 
  -4   3  12     3126.14     3418.34    499.03 o 
  -3   3  12     6261.12     6237.35    617.87 o 
  -2   3  12     1485.61     1406.83    269.90 o 
  -1   3  12      305.65      209.81     93.86 o 
   0   3  12     2050.67     2570.52    410.33 o 
   1   3  12     1753.29     1842.07    320.94 o 
   2   3  12    10972.58    11071.81    420.09 o 
   3   3  12      813.91      847.80    154.33 o 
   4   3  12     5562.13     5569.19    244.79 o 
   5   3  12    12065.47    12865.23    828.87 o 
   6   3  12      338.61      401.35     84.27 o 
   7   3  12       99.27      141.04     97.20 o 
   8   3  12     2411.33     2300.96    678.88 o 
   9   3  12     3903.23     4024.27   1270.34 o 
  -7   4  12      582.57      273.41    158.85 o 
  -6   4  12     1067.55      710.74    181.84 o 
  -5   4  12     7680.92     7844.54    619.66 o 
  -4   4  12        9.94      111.71     81.24 o 
  -3   4  12      107.06      114.27     92.60 o 
  -2   4  12     1672.06     2001.24    374.61 o 
  -1   4  12    42021.15    44645.16   2182.26 o 
   0   4  12     3608.75     3373.62    354.64 o 
   1   4  12     7593.13     7277.87    449.65 o 
   2   4  12       47.02      179.43     72.81 o 
   3   4  12    22175.50    22350.99    657.62 o 
   4   4  12      880.35     1035.68    216.71 o 
   5   4  12     2009.83     2319.18    338.69 o 
   6   4  12     9032.23     9156.45    310.78 o 
   7   4  12     1850.24     1670.55    334.63 o 
   8   4  12     6393.49     6503.75   1493.72 o 
  -6   5  12     4223.97     3802.62    747.89 o 
  -5   5  12    19121.85    20670.44    997.06 o 
  -4   5  12      445.40      365.47    250.06 o 
  -3   5  12     6405.31     6612.61    280.20 o 
  -2   5  12      107.67      249.99     89.01 o 
  -1   5  12    11147.71    11286.88    638.03 o 
   0   5  12      617.03      622.54    153.68 o 
   1   5  12    13181.79    13210.46    505.71 o 
   2   5  12    18857.65    18131.75    650.82 o 
   3   5  12     4086.92     4277.39    437.82 o 
   4   5  12     1100.99     1494.48    302.75 o 
   5   5  12    10266.30    10435.95    416.08 o 
   6   5  12    10409.19    10694.45    331.71 o 
   7   5  12     2110.85     2058.97    396.38 o 
   8   5  12      712.36      700.04    168.40 o 
  -6   6  12      339.88      265.37    120.75 o 
  -5   6  12     7289.37     7003.36    521.88 o 
  -4   6  12    10388.20    12873.29   1358.97 o 
  -3   6  12    15739.20    17300.03    774.04 o 
  -2   6  12     4098.63     4445.56    704.92 o 
  -1   6  12    25297.26    26031.09    818.93 o 
   0   6  12    25202.46    25920.07    845.66 o 
   1   6  12     4025.64     4511.17    523.14 o 
   2   6  12      211.22      361.30    112.06 o 
   3   6  12    33242.27    33252.00    930.50 o 
   4   6  12     2786.47     2726.61    210.44 o 
   5   6  12     4784.81     4598.49    384.64 o 
   6   6  12     2898.14     2999.09    433.96 o 
   7   6  12    17930.41    19724.58    686.68 o 
   8   6  12      149.93       29.91    157.12 o 
  -6   7  12     1819.09     1437.61    437.71 o 
  -5   7  12     1692.11     1600.60    336.74 o 
  -4   7  12    14861.04    16058.17    817.34 o 
  -3   7  12     1193.27     1253.92    301.39 o 
  -2   7  12     1692.05     1718.46    351.16 o 
  -1   7  12    10542.05    10412.45    724.77 o 
   0   7  12      626.37      877.25    212.67 o 
   1   7  12    13684.87    13763.30    847.22 o 
   2   7  12     3005.82     3374.55    537.52 o 
   3   7  12     8152.98     8160.52    394.17 o 
   4   7  12     4522.30     4270.96    415.81 o 
   5   7  12    10500.68    11159.34    760.66 o 
   6   7  12        0.67      101.02     72.48 o 
   7   7  12      256.47      177.38    203.59 o 
  -5   8  12        1.16       82.73     73.24 o 
  -4   8  12    17294.59    18299.98    973.57 o 
  -3   8  12        2.13      101.09     83.66 o 
  -2   8  12     9960.94    10400.08    773.91 o 
  -1   8  12     1391.67     1425.49    277.13 o 
   0   8  12    19736.69    20308.32   1059.11 o 
   1   8  12       36.63       87.53     62.68 o 
   2   8  12     2669.20     2760.76    350.52 o 
   3   8  12    18504.38    18200.10   1151.06 o 
   4   8  12     9785.73     9862.26    443.92 o 
   5   8  12      162.70      190.65    110.95 o 
   6   8  12      545.14      374.26    207.86 o 
   7   8  12    20397.42    20228.41   1157.38 o 
  -4   9  12     3006.98     2872.52    581.37 o 
  -3   9  12     1401.60     1199.95    224.58 o 
  -2   9  12     3514.35     3534.35    679.61 o 
  -1   9  12     2206.87     2155.54    393.50 o 
   0   9  12     1458.18     1371.02    337.91 o 
   1   9  12      255.72      227.68    107.16 o 
   2   9  12    11811.14    11327.94   1146.38 o 
   3   9  12     1045.41     1135.08    260.81 o 
   4   9  12      105.64       95.14     59.25 o 
   5   9  12      790.92      679.58    178.46 o 
   6   9  12     5317.85     4605.75    533.29 o 
  -3  10  12     1290.59      850.62    258.70 o 
  -2  10  12     2173.93     2183.51    398.51 o 
  -1  10  12     7857.55     7331.03    475.70 o 
   0  10  12     6453.00     6300.95    834.49 o 
   1  10  12      861.35     1090.82    253.00 o 
   2  10  12     1275.56     1239.88    363.82 o 
   3  10  12     3762.88     3559.55    542.95 o 
   4  10  12    10618.02     8989.20    920.82 o 
   5  10  12       37.05       40.31     58.11 o 
  -2  11  12      666.95      372.41    124.30 o 
  -1  11  12      149.24      236.30    138.72 o 
   0  11  12      383.66      528.10    170.28 o 
   1  11  12       60.61       95.44     86.13 o 
   2  11  12        8.86       46.41     54.60 o 
   3  11  12     1040.22      928.60    312.45 o 
  -1  -7  13       51.03      141.71    231.89 o 
   0  -7  13       53.24      106.05    133.20 o 
   1  -7  13        4.96       29.45    118.71 o 
   2  -7  13    10790.05    11430.97   1530.52 o 
   3  -7  13     1296.70      878.33    397.99 o 
   4  -7  13     8026.04     7974.00   1504.53 o 
  -3  -6  13     9195.38     8859.00   1433.21 o 
  -2  -6  13    13745.42    14888.16    829.56 o 
  -1  -6  13      795.44      849.58    245.69 o 
   0  -6  13    16091.15    17574.92   2215.15 o 
   1  -6  13     5046.52     5716.98    722.36 o 
   2  -6  13     5120.02     5128.97    805.18 o 
   3  -6  13     3051.41     3415.10    626.89 o 
   4  -6  13    12817.34    13555.94    706.48 o 
  -3  -5  13     1180.82     1165.20    324.60 o 
  -2  -5  13     1471.76     1551.46    407.65 o 
  -1  -5  13     6219.75     5473.82    889.14 o 
   0  -5  13      474.40      600.43    243.39 o 
   1  -5  13     5229.37     5563.99   1189.82 o 
   2  -5  13    21680.87    22503.97    976.79 o 
   3  -5  13     6759.77     7089.23    904.79 o 
   4  -5  13      429.76      489.78    151.60 o 
   5  -5  13     7712.41     8112.26    985.08 o 
  -5  -4  13    10739.15     9192.12   1410.67 o 
  -4  -4  13     1203.86      817.68    231.45 o 
  -3  -4  13    10093.06    10347.66   2035.71 o 
  -2  -4  13     1896.58     2343.52    664.62 o 
  -1  -4  13    14203.63    13670.28    584.33 o 
   0  -4  13     1078.01     1685.58    438.71 o 
   1  -4  13     4471.56     4747.09    740.07 o 
   2  -4  13      643.73      408.57    206.59 o 
   3  -4  13     5418.88     5894.81    848.43 o 
   4  -4  13     9154.11     9725.83    539.93 o 
   5  -4  13      171.71      185.42    149.30 o 
  -5  -3  13        0.45       75.93     70.05 o 
  -4  -3  13      222.82      237.24     91.07 o 
  -3  -3  13     1960.68     1645.74    353.71 o 
  -2  -3  13      650.61      530.11    139.83 o 
  -1  -3  13     8934.63     7494.72    239.59 o 
   0  -3  13       92.67       29.61     28.57 o 
   1  -3  13     1313.83     1362.82    323.68 o 
   2  -3  13      454.39      388.55    230.74 o 
   3  -3  13    12465.32    12374.63    755.26 o 
   4  -3  13     2941.38     2804.08    799.88 o 
   5  -3  13      450.41      362.33    214.64 o 
  -6  -2  13      320.40      208.40    121.37 o 
  -5  -2  13     2762.08     2750.51    474.87 o 
  -4  -2  13     3334.30     3376.28    741.02 o 
  -3  -2  13       12.64       73.09     62.01 o 
  -2  -2  13      302.81      255.20    124.59 o 
  -1  -2  13     1032.96     1035.80    232.22 o 
   0  -2  13    10518.92     9388.91    266.84 o 
   1  -2  13     1671.13     1630.92    171.49 o 
   2  -2  13     1700.16     1705.36    171.85 o 
   3  -2  13      134.12      197.13     44.72 o 
   4  -2  13     2680.02     2561.06    289.01 o 
   5  -2  13     1441.54     1334.08    298.28 o 
   6  -2  13     2086.92     2042.39    443.08 o 
   7  -2  13      314.14      185.88    118.02 o 
  -6  -1  13     6863.04     6544.84    765.95 o 
  -5  -1  13     3852.11     4026.63    681.16 o 
  -4  -1  13      117.39      148.85     89.78 o 
  -3  -1  13      770.94      693.75    154.88 o 
  -2  -1  13     3630.18     3283.87    520.89 o 
  -1  -1  13     2237.82     2305.30    379.93 o 
   0  -1  13     1948.98     1742.26    217.44 o 
   1  -1  13     1279.32     1062.33    194.98 o 
   2  -1  13       57.47       89.63     69.98 o 
   3  -1  13      251.79      206.26     51.06 o 
   4  -1  13     6734.85     5983.66    326.44 o 
   5  -1  13     1691.08     1747.28    303.67 o 
   6  -1  13     5739.68     5756.25    283.33 o 
   7  -1  13      174.08      136.19     92.02 o 
   8  -1  13      805.29      763.77    246.15 o 
  -6   0  13        4.88       41.93     65.21 o 
  -5   0  13     2945.19     3151.44    571.34 o 
  -4   0  13      593.47      600.42    149.56 o 
  -3   0  13     2374.56     2786.60    439.07 o 
  -2   0  13    22887.40    24416.83    893.48 o 
  -1   0  13      834.29      950.34    353.13 o 
   0   0  13     6661.30     6936.75    944.82 o 
   1   0  13     2779.33     2803.72    275.54 o 
   2   0  13    26445.41    25992.72   1250.76 o 
   3   0  13       34.53      113.65     49.83 o 
   4   0  13      915.49      933.36    170.64 o 
   5   0  13     1143.69     1116.23    215.97 o 
   6   0  13     5640.60     5231.73    492.33 o 
   7   0  13       47.79      176.45    105.13 o 
   8   0  13      144.71      163.80    162.65 o 
  -6   1  13    11362.48    11776.16    732.71 o 
  -5   1  13     1401.62     1255.02    304.03 o 
  -4   1  13     4739.84     5355.21    643.11 o 
  -3   1  13      697.12      842.24    233.46 o 
  -2   1  13    17393.89    17390.14   1294.26 o 
  -1   1  13      146.99      125.56     84.50 o 
   0   1  13      625.88      728.19    152.77 o 
   1   1  13     8271.82     8299.29    561.09 o 
   2   1  13     1586.35     1348.59    208.19 o 
   3   1  13     2606.12     3043.96    346.57 o 
   4   1  13    15275.20    15287.00    483.51 o 
   5   1  13     8091.18     8286.26    559.83 o 
   6   1  13     1087.25     1109.46    226.05 o 
   7   1  13     1631.25     1531.67    386.48 o 
   8   1  13     3062.37     3952.72    914.68 o 
  -6   2  13      889.86      629.04    175.50 o 
  -5   2  13    14207.63    14795.75    966.07 o 
  -4   2  13    23350.68    23787.87   1190.86 o 
  -3   2  13     4897.37     4610.56    601.31 o 
  -2   2  13     2199.38     1926.79    360.15 o 
  -1   2  13    31351.16    34145.81   1833.39 o 
   0   2  13    43808.09    44779.00    936.92 o 
   1   2  13     2519.32     2652.40    365.70 o 
   2   2  13    20205.10    19447.12    519.46 o 
   3   2  13    18844.21    18529.24    694.38 o 
   4   2  13    10272.13    10743.83    651.73 o 
   5   2  13     5768.72     5691.35    360.83 o 
   6   2  13    25867.44    27758.31   1126.92 o 
   7   2  13      868.30      841.98    272.15 o 
   8   2  13       79.26       51.30    115.72 o 
  -6   3  13      323.96      179.76     94.19 o 
  -5   3  13    26697.80    29922.47   2418.63 o 
  -4   3  13     1850.05     2181.86    379.25 o 
  -3   3  13     1046.96     1195.26    239.57 o 
  -2   3  13     2815.58     2810.45    420.81 o 
  -1   3  13     3276.84     3830.98    625.74 o 
   0   3  13        7.48      170.77     83.85 o 
   1   3  13     2513.90     2695.79    370.23 o 
   2   3  13    25970.52    24954.92    709.17 o 
   3   3  13     4920.75     4831.55    264.22 o 
   4   3  13     5194.13     5043.23    518.88 o 
   5   3  13     6669.64     6719.73    303.56 o 
   6   3  13     4891.94     5151.98    538.71 o 
   7   3  13     3778.19     3873.76    302.91 o 
   8   3  13     4689.87     5282.64    983.69 o 
  -6   4  13     1098.41      948.86    229.31 o 
  -5   4  13      526.02      439.31    188.53 o 
  -4   4  13      108.64      103.15     76.68 o 
  -3   4  13    50331.85    54491.39   1529.03 o 
  -2   4  13      668.04      820.30    158.06 o 
  -1   4  13    13284.23    13739.38    633.17 o 
   0   4  13      217.75      113.66     71.64 o 
   1   4  13    55785.44    58191.36   1463.87 o 
   2   4  13     5208.89     5650.08    715.13 o 
   3   4  13    15501.62    15752.25    560.57 o 
   4   4  13    15641.74    16115.23    545.61 o 
   5   4  13     3758.79     4215.58    522.90 o 
   6   4  13    18251.12    19844.19    439.28 o 
   7   4  13     6801.03     6359.88    282.26 o 
   8   4  13     6868.56     6790.39   1567.56 o 
  -6   5  13     1042.13      885.47    358.65 o 
  -5   5  13     2726.03     2627.03    546.95 o 
  -4   5  13     1350.57     1399.60    268.58 o 
  -3   5  13       19.02       80.41     86.35 o 
  -2   5  13      377.87      471.10    133.08 o 
  -1   5  13    12561.61    13335.72    485.98 o 
   0   5  13     1900.26     2059.26    349.35 o 
   1   5  13    18509.17    18062.76    646.18 o 
   2   5  13       85.16       70.95     61.75 o 
   3   5  13     7679.19     7560.12    401.99 o 
   4   5  13     1688.58     1708.20    253.12 o 
   5   5  13    25206.85    25638.66   1080.30 o 
   6   5  13      716.32      585.26    170.27 o 
   7   5  13       34.66       92.55     70.15 o 
   8   5  13      860.24      598.13    348.76 o 
  -6   6  13     4769.27     3690.27    798.45 o 
  -5   6  13      760.87      785.32    194.92 o 
  -4   6  13     1103.72     1161.80    249.89 o 
  -3   6  13    14964.91    16067.31    486.65 o 
  -2   6  13    22095.46    23141.60    738.92 o 
  -1   6  13      242.50      233.74     97.80 o 
   0   6  13       11.14      133.60     84.38 o 
   1   6  13    25517.20    25841.89    809.57 o 
   2   6  13    13254.82    13097.35    541.28 o 
   3   6  13     7248.73     7226.67    315.17 o 
   4   6  13     1051.17      940.34    245.56 o 
   5   6  13    12574.19    12616.59    511.50 o 
   6   6  13     1519.25     1167.84    336.54 o 
   7   6  13    11515.35    11914.50    648.17 o 
   8   6  13     2713.89     2178.35    756.41 o 
  -5   7  13     2047.10     1654.06    374.84 o 
  -4   7  13        0.48       97.48     74.21 o 
  -3   7  13      639.89      409.54    174.58 o 
  -2   7  13     1212.19     1320.84    280.88 o 
  -1   7  13     5295.60     6036.82    695.33 o 
   0   7  13      147.05      267.15    173.23 o 
   1   7  13       15.85       53.09     55.03 o 
   2   7  13     7383.15     7230.68    329.44 o 
   3   7  13      491.95      424.32    114.56 o 
   4   7  13     2205.25     2121.21    443.56 o 
   5   7  13     1801.43     1759.79    368.51 o 
   6   7  13     3314.89     3496.33    469.67 o 
   7   7  13       65.20       58.43     77.99 o 
  -5   8  13      417.72      332.59    174.38 o 
  -4   8  13     1391.16     1488.88    405.46 o 
  -3   8  13      612.07      585.71    162.95 o 
  -2   8  13     4907.65     4927.46    801.88 o 
  -1   8  13     4082.41     4296.82    581.81 o 
   0   8  13     3751.24     4296.65    716.48 o 
   1   8  13     3462.81     3112.63    384.97 o 
   2   8  13     1599.65     1532.99    332.08 o 
   3   8  13     1791.75     2023.24    398.44 o 
   4   8  13      352.62      425.65    151.69 o 
   5   8  13     3952.01     4277.88    547.89 o 
   6   8  13     1274.31     1172.91    274.93 o 
  -3   9  13     3920.95     3107.74    460.43 o 
  -2   9  13     1857.96     1781.51    397.06 o 
  -1   9  13       10.63      106.23     85.55 o 
   0   9  13      146.87      183.38    114.72 o 
   1   9  13      547.96      420.14    156.35 o 
   2   9  13      195.08      133.20     75.92 o 
   3   9  13     1081.63      655.92    212.91 o 
   4   9  13       24.84       64.82     67.91 o 
   5   9  13     1829.12     1520.84    341.31 o 
   6   9  13      638.05      378.47    182.51 o 
  -3  10  13     5492.02     4532.23   1039.73 o 
  -2  10  13      693.32      687.04    179.36 o 
  -1  10  13      135.70      409.12    152.63 o 
   0  10  13     1155.62     1086.92    231.01 o 
   1  10  13     6152.34     5806.79   1006.46 o 
   2  10  13      508.61      563.25    178.30 o 
   3  10  13      179.10      210.70     94.28 o 
   4  10  13      395.86      329.74    136.76 o 
  -1  11  13      815.23      698.47    197.71 o 
   0  11  13     2592.62     1875.99    552.68 o 
   1  11  13      112.08       82.50    101.10 o 
   2  11  13     2510.34     2006.30    435.08 o 
   3  11  13      358.85      309.86    125.40 o 
   1  -7  14       31.31        3.91    115.49 o 
   2  -7  14    10001.10    10297.51    565.46 o 
  -2  -6  14     2136.17     1647.39    610.55 o 
  -1  -6  14     1529.75     1517.18    444.69 o 
   0  -6  14     2466.38     1976.82    586.63 o 
   1  -6  14     1944.65     1624.38    577.89 o 
   2  -6  14      292.99      316.78    269.85 o 
   3  -6  14      208.50       54.98     92.02 o 
   4  -6  14      465.48      387.40    140.10 o 
  -3  -5  14      389.37      470.68    181.51 o 
  -2  -5  14     2685.96     2284.40    659.32 o 
  -1  -5  14     2078.21     2326.50    643.45 o 
   0  -5  14      794.27      921.35    335.41 o 
   1  -5  14       48.57      208.89    180.13 o 
   2  -5  14      471.98      692.91    299.76 o 
   3  -5  14     4549.48     3917.07   1183.61 o 
   4  -5  14       77.02       42.33     43.94 o 
   5  -5  14     3295.17     3257.97    512.55 o 
  -4  -4  14      226.47      370.15    259.96 o 
  -3  -4  14     1533.44     1594.48    390.17 o 
  -2  -4  14        0.22      109.50    145.39 o 
  -1  -4  14     8200.86     9063.29    571.21 o 
   0  -4  14      121.98       86.50    124.00 o 
   1  -4  14     3783.52     3712.32    939.99 o 
   2  -4  14        2.16      166.56    190.48 o 
   3  -4  14    16271.51    17526.84   1967.62 o 
   4  -4  14        3.73       90.41     88.34 o 
   5  -4  14       80.39      290.55    144.47 o 
  -5  -3  14    11657.61    11663.75    521.18 o 
  -4  -3  14      454.94      571.36    217.17 o 
  -3  -3  14     2602.71     2582.21    775.96 o 
  -2  -3  14      570.40      451.22    171.50 o 
  -1  -3  14     5125.21     4473.56    484.85 o 
   0  -3  14      156.47      109.73    121.01 o 
   1  -3  14      735.14      714.31    358.65 o 
   2  -3  14     4656.06     4677.38    714.08 o 
   3  -3  14     4026.29     3318.47    774.12 o 
   4  -3  14     1312.35     1412.05    417.08 o 
   5  -3  14      876.53      827.95    312.41 o 
  -5  -2  14     3765.18     2903.12    492.47 o 
  -4  -2  14    14103.89    15067.82    581.58 o 
  -3  -2  14     2241.04     2114.62    332.72 o 
  -2  -2  14     5096.84     4124.24    570.06 o 
  -1  -2  14    36050.52    35737.52   1426.10 o 
   0  -2  14    20603.09    19334.71   1545.71 o 
   1  -2  14     2792.15     2229.20    397.18 o 
   2  -2  14     2655.20     2279.97    136.07 o 
   3  -2  14    20121.73    20644.02    889.83 o 
   4  -2  14    10935.42    10461.53    799.65 o 
   5  -2  14     1407.22     1309.68    438.25 o 
  -5  -1  14     1770.52     2057.72    415.03 o 
  -4  -1  14    14035.05    15479.29   1115.63 o 
  -3  -1  14        0.36       25.28     71.67 o 
  -2  -1  14     7671.77     7493.45    649.55 o 
  -1  -1  14     2866.13     3069.31    380.79 o 
   0  -1  14      785.04      739.44    133.38 o 
   1  -1  14     8533.35     8468.26    313.87 o 
   2  -1  14       85.47       76.86     28.79 o 
   3  -1  14      248.88      190.64     66.28 o 
   4  -1  14     7945.70     7680.97    262.63 o 
   5  -1  14    18962.72    17983.69    330.98 o 
   6  -1  14      171.48      207.95     65.79 o 
   7  -1  14      312.18      302.75    129.98 o 
  -6   0  14     7238.85     6350.84    967.37 o 
  -5   0  14      151.31      114.80     76.15 o 
  -4   0  14    37474.80    42314.36   1176.74 o 
  -3   0  14       13.40      133.46    164.95 o 
  -2   0  14    10889.65    10901.03    425.26 o 
  -1   0  14      949.01      933.03    185.53 o 
   0   0  14    70217.58    72891.54   2499.61 o 
   1   0  14      596.14      461.32     81.82 o 
   2   0  14      373.36      352.74     89.33 o 
   3   0  14     6640.26     6876.85    573.99 o 
   4   0  14    31420.67    30181.86   1588.38 o 
   5   0  14       30.53       72.60     43.28 o 
   6   0  14        5.52       54.47     55.54 o 
   7   0  14    20386.97    20379.00   1417.80 o 
   8   0  14      658.68      626.66    241.32 o 
  -6   1  14      175.41      171.01    112.03 o 
  -5   1  14      964.48      880.13    283.46 o 
  -4   1  14    16449.01    17325.71    656.81 o 
  -3   1  14      321.95      266.10     96.98 o 
  -2   1  14     8735.41     8350.85    745.94 o 
  -1   1  14      228.81      223.76     64.28 o 
   0   1  14        0.82       99.17     68.08 o 
   1   1  14      703.95      658.37    139.07 o 
   2   1  14    43810.50    42381.90   1065.69 o 
   3   1  14     7881.05     7680.20    415.24 o 
   4   1  14     9108.26     9201.81    262.17 o 
   5   1  14     2541.62     2604.24    369.39 o 
   6   1  14    16424.39    17625.56    393.08 o 
   7   1  14      164.03      151.83    121.01 o 
   8   1  14    11329.28    10513.99    688.31 o 
  -6   2  14     6158.35     5570.72    705.32 o 
  -5   2  14     3992.04     3486.24    527.47 o 
  -4   2  14     6472.70     6922.75    638.41 o 
  -3   2  14    14410.24    15540.74    726.10 o 
  -2   2  14    20633.08    21243.85    712.95 o 
  -1   2  14     2480.69     3197.92    614.12 o 
   0   2  14    15155.83    15269.05    490.90 o 
   1   2  14    21907.59    22235.33    777.66 o 
   2   2  14     3200.54     3158.23    441.01 o 
   3   2  14     6294.42     5955.24    356.36 o 
   4   2  14    19975.61    20534.71    568.23 o 
   5   2  14       64.06      274.27     98.45 o 
   6   2  14     2281.81     2236.38    407.09 o 
   7   2  14     2870.46     2539.29    665.08 o 
   8   2  14    10159.92     9934.26   1212.13 o 
  -6   3  14      115.31      272.11    132.17 o 
  -5   3  14        4.99      145.75    107.65 o 
  -4   3  14      163.58      195.24    111.81 o 
  -3   3  14      499.45      434.33    122.11 o 
  -2   3  14      872.30     1136.49    237.84 o 
  -1   3  14     6832.75     7417.65    746.76 o 
   0   3  14     3044.24     3590.50    509.51 o 
   1   3  14    11552.07    11340.63    660.10 o 
   2   3  14      489.55      492.78    119.03 o 
   3   3  14    14897.74    14543.48    486.98 o 
   4   3  14       56.27      122.93     84.52 o 
   5   3  14     8946.71     9601.85    400.52 o 
   6   3  14     3656.97     3773.20    506.54 o 
   7   3  14     3973.52     3791.92   1060.99 o 
   8   3  14     4815.53     4127.56   1133.00 o 
  -6   4  14      151.02      158.92    117.25 o 
  -5   4  14     8292.72     7740.71    985.25 o 
  -4   4  14      305.07      419.77    167.48 o 
  -3   4  14     1907.24     2562.12    436.02 o 
  -2   4  14     2244.40     2397.73    464.98 o 
  -1   4  14    20074.75    20953.03    729.72 o 
   0   4  14     9600.42    10140.09    408.73 o 
   1   4  14      648.67      624.22    155.79 o 
   2   4  14       53.30       98.68     87.91 o 
   3   4  14      693.59      747.74    165.10 o 
   4   4  14    13267.90    13594.00    484.37 o 
   5   4  14      454.38      509.94    112.51 o 
   6   4  14     1688.67     1685.23    359.44 o 
   7   4  14       70.83      184.30     70.40 o 
   8   4  14     5211.01     5079.97   1540.65 o 
  -6   5  14      200.33      143.10     90.85 o 
  -5   5  14      384.43      420.04    125.79 o 
  -4   5  14     1839.92     1884.61    438.32 o 
  -3   5  14     1340.93     1534.34    288.97 o 
  -2   5  14     1715.53     2334.04    395.52 o 
  -1   5  14     7541.27     7746.07    480.61 o 
   0   5  14       77.35       96.23     89.49 o 
   1   5  14      216.40      295.68    104.90 o 
   2   5  14     3289.09     3440.09    352.74 o 
   3   5  14     5011.51     4715.25    309.14 o 
   4   5  14     5060.09     5846.18    490.74 o 
   5   5  14      750.31      582.97    135.91 o 
   6   5  14       59.03      111.66     95.70 o 
   7   5  14     1971.96     1673.23    322.73 o 
   8   5  14     2645.48     2845.72    941.83 o 
  -5   6  14       51.08      100.39     89.51 o 
  -4   6  14     1719.68     1745.32    370.99 o 
  -3   6  14       61.16       99.14     90.14 o 
  -2   6  14     6469.21     6757.47    473.21 o 
  -1   6  14     1308.28     1793.43    367.91 o 
   0   6  14     4745.36     5057.54    779.07 o 
   1   6  14       58.76      125.05     81.23 o 
   2   6  14     6496.72     7085.30    673.69 o 
   3   6  14      969.04      879.43    205.48 o 
   4   6  14      460.34      390.73    134.03 o 
   5   6  14     1093.92      982.48    199.64 o 
   6   6  14     2176.14     2498.04    643.80 o 
   7   6  14      949.05      682.88    208.14 o 
  -5   7  14      611.05      692.26    179.12 o 
  -4   7  14       73.76       99.96    100.09 o 
  -3   7  14      208.19      278.86    121.24 o 
  -2   7  14     7305.13     7796.45    838.09 o 
  -1   7  14       36.15       74.47     61.63 o 
   0   7  14      123.82      266.86    136.19 o 
   1   7  14     6619.34     6839.13    700.82 o 
   2   7  14        6.40       43.30     92.73 o 
   3   7  14     1665.55     1753.97    367.76 o 
   4   7  14     2360.72     2379.91    447.85 o 
   5   7  14     6897.26     6192.34    827.26 o 
   6   7  14     1195.39     1008.08    227.89 o 
   7   7  14      576.52      405.61    206.13 o 
  -4   8  14     7035.12     7818.13   1159.59 o 
  -3   8  14      258.76      178.97    122.85 o 
  -2   8  14    10459.63    10981.05   1368.93 o 
  -1   8  14      155.08      261.73    123.31 o 
   0   8  14     9229.73     9519.48    680.09 o 
   1   8  14     1194.86     1371.77    250.30 o 
   2   8  14    17159.77    17363.71    600.86 o 
   3   8  14      132.30      141.36     95.04 o 
   4   8  14      401.62      356.86    136.94 o 
   5   8  14     3426.12     2839.28    705.73 o 
   6   8  14     5499.24     5670.59    843.49 o 
  -4   9  14     1416.42     1143.54    318.77 o 
  -3   9  14       17.21       50.90     74.55 o 
  -2   9  14     8495.17     8154.22    754.73 o 
  -1   9  14      437.31      355.94    177.60 o 
   0   9  14     2105.38     2043.39    367.42 o 
   1   9  14     3590.11     3644.87    465.70 o 
   2   9  14     4033.67     3984.61    389.23 o 
   3   9  14     2919.46     2496.43    354.01 o 
   4   9  14     8715.96     8212.53    441.14 o 
   5   9  14     2710.13     2543.31    549.48 o 
  -2  10  14     1063.59     1039.73    236.50 o 
  -1  10  14    10775.10    10241.34   1071.40 o 
   0  10  14     7435.96     7146.00    803.74 o 
   1  10  14     2570.36     2500.20    425.15 o 
   2  10  14     4874.75     4124.02    588.93 o 
   3  10  14     3199.29     2688.38    552.33 o 
   4  10  14     4996.91     4838.51    697.19 o 
   0  11  14       15.75       70.77     80.06 o 
   1  11  14     3747.74     2935.38    536.06 o 
   2  11  14     7563.70     7009.32    932.99 o 
   0  -6  15     5758.16     6111.51    805.87 o 
   1  -6  15      491.66      468.84    175.53 o 
   2  -6  15     6286.31     5256.19   1051.33 o 
   3  -6  15     7433.62     6534.58    785.85 o 
  -2  -5  15      148.38      241.32    193.70 o 
  -1  -5  15     2739.51     2782.69    592.15 o 
   0  -5  15       41.60       49.23    152.06 o 
   1  -5  15     1446.38     1556.29    597.67 o 
   2  -5  15     1522.58     1279.31    542.92 o 
   3  -5  15     2478.16     2478.33    759.17 o 
   4  -5  15     5350.91     3822.51   1321.64 o 
  -3  -4  15    24738.46    27023.77    916.06 o 
  -2  -4  15      225.90      174.84    170.47 o 
  -1  -4  15    21508.66    21844.19   2780.39 o 
   0  -4  15      908.76      919.74    350.37 o 
   1  -4  15    28801.01    29983.59    854.18 o 
   2  -4  15     1284.81     1337.05    366.93 o 
   3  -4  15    17196.80    16869.35   1156.69 o 
   4  -4  15      506.08      557.87    173.23 o 
   5  -4  15     3722.54     2998.01    699.58 o 
  -4  -3  15     3248.88     2667.66    608.94 o 
  -3  -3  15      243.15      476.43    284.80 o 
  -2  -3  15     1675.38     1750.91    459.18 o 
  -1  -3  15     8242.70     8223.38   1328.77 o 
   0  -3  15      144.64      114.80    233.73 o 
   1  -3  15    18130.59    18857.91   1666.48 o 
   2  -3  15       36.69      149.53    217.40 o 
   3  -3  15     3200.88     3050.01    604.80 o 
   4  -3  15     1071.26     1232.61    388.55 o 
   5  -3  15    33785.82    34529.85    760.09 o 
  -4  -2  15     4711.16     4533.95    660.67 o 
  -3  -2  15    23694.82    25083.95    836.00 o 
  -2  -2  15    17353.74    16580.85   2109.56 o 
  -1  -2  15       40.12      132.70     87.19 o 
   0  -2  15     6376.83     6313.67    621.02 o 
   1  -2  15    32779.87    33816.00   1980.96 o 
   2  -2  15     8464.15     7752.92    923.65 o 
   3  -2  15     6866.41     6710.57    494.61 o 
   4  -2  15      159.70      191.86    123.31 o 
   5  -2  15     4764.75     4703.84    699.12 o 
  -5  -1  15      476.01      363.52    138.41 o 
  -4  -1  15     6571.67     6446.07    705.35 o 
  -3  -1  15        5.24      144.63     67.90 o 
  -2  -1  15     4901.30     4242.53    578.69 o 
  -1  -1  15     1676.38     1905.30    360.75 o 
   0  -1  15      142.49      103.64     65.10 o 
   1  -1  15      219.93      149.54     69.36 o 
   2  -1  15    25889.89    25285.81   2090.12 o 
   3  -1  15     5405.86     4899.40    909.04 o 
   4  -1  15       58.15      143.96     64.87 o 
   5  -1  15     2326.92     2070.56    332.66 o 
  -5   0  15       44.60      109.62     85.95 o 
  -4   0  15      652.96      498.87    209.51 o 
  -3   0  15       71.33      127.62    111.15 o 
  -2   0  15    26154.18    26699.11   1609.20 o 
  -1   0  15      190.01      268.54     95.56 o 
   0   0  15     1347.41     1188.01    204.94 o 
   1   0  15     2752.93     2642.22    434.45 o 
   2   0  15     7108.68     7444.77    646.79 o 
   3   0  15     4142.70     4079.59    607.45 o 
   4   0  15      272.85      368.99     96.96 o 
   5   0  15    16456.48    16222.34    419.92 o 
   6   0  15     1210.84     1223.03    287.34 o 
   7   0  15     1638.40     1516.72    428.35 o 
   8   0  15     1922.33     1496.48    506.80 o 
  -5   1  15      174.24      258.51    109.23 o 
  -4   1  15       16.43       64.45     72.90 o 
  -3   1  15      331.82      368.83    107.84 o 
  -2   1  15     3547.64     3456.88    436.11 o 
  -1   1  15     1327.41     1295.26    269.02 o 
   0   1  15     3086.19     2897.97    392.20 o 
   1   1  15      950.86      824.84    167.17 o 
   2   1  15     8482.62     8043.15    321.66 o 
   3   1  15     4834.38     4684.40    507.82 o 
   4   1  15     7806.33     8040.44    451.46 o 
   5   1  15       80.84      131.32     57.17 o 
   6   1  15     5438.62     6273.00    413.75 o 
   7   1  15     2818.36     2846.87    761.01 o 
   8   1  15        4.17       43.94    109.04 o 
  -5   2  15      971.39      692.44    183.91 o 
  -4   2  15      911.04     1280.80    339.92 o 
  -3   2  15      949.05     1021.65    195.68 o 
  -2   2  15        6.70       65.60     89.41 o 
  -1   2  15      767.21      987.80    227.58 o 
   0   2  15      315.96      460.31    110.18 o 
   1   2  15     9050.20     8909.90    473.90 o 
   2   2  15        5.13      109.45     80.42 o 
   3   2  15     2859.22     3191.72    417.42 o 
   4   2  15      148.75      293.21     99.78 o 
   5   2  15     2419.74     2606.61    368.65 o 
   6   2  15       26.48      120.27     78.19 o 
   7   2  15     4383.16     4404.54   1249.86 o 
   8   2  15       25.03       83.74    116.87 o 
  -5   3  15     2526.52     2292.84    498.52 o 
  -4   3  15      239.04      428.22    176.68 o 
  -3   3  15     8157.27     9218.07    574.83 o 
  -2   3  15     1623.64     2117.57    379.06 o 
  -1   3  15     4861.63     6162.13    751.08 o 
   0   3  15     1096.91     1205.01    299.76 o 
   1   3  15        6.69       57.97     88.34 o 
   2   3  15      461.00      439.71    134.23 o 
   3   3  15       76.27      117.45     80.29 o 
   4   3  15     6458.19     7130.50    612.17 o 
   5   3  15     2997.05     3273.45    367.41 o 
   6   3  15     1213.09     1206.09    263.02 o 
   7   3  15       64.67       37.96    108.58 o 
   8   3  15     1283.24     1268.50    360.72 o 
  -5   4  15     3821.31     3619.89    602.20 o 
  -4   4  15      595.94      663.47    203.63 o 
  -3   4  15     1578.20     1325.55    359.11 o 
  -2   4  15      968.98     1034.75    205.01 o 
  -1   4  15    27662.64    29713.55   1876.40 o 
   0   4  15     1419.98     1382.59    228.22 o 
   1   4  15     4308.85     4081.28    550.31 o 
   2   4  15      131.68      168.31     79.25 o 
   3   4  15    17955.11    18014.23    599.81 o 
   4   4  15     3304.31     3379.07    496.29 o 
   5   4  15     2975.64     3279.33    466.27 o 
   6   4  15      181.52      180.69     67.31 o 
   7   4  15     2858.67     2956.63    689.23 o 
   8   4  15     4492.32     5004.74   1427.23 o 
  -5   5  15    11323.11    12122.14    686.24 o 
  -4   5  15     1213.09     1088.18    292.50 o 
  -3   5  15     3211.30     3405.83    582.54 o 
  -2   5  15      454.01      502.17    139.67 o 
  -1   5  15     3471.60     4354.97    557.11 o 
   0   5  15     1446.85     1466.62    288.12 o 
   1   5  15    18716.89    19472.93    720.25 o 
   2   5  15     3921.40     3570.10    408.42 o 
   3   5  15      254.02      247.50    127.88 o 
   4   5  15      275.27      563.28    140.69 o 
   5   5  15     6565.43     7125.44    610.73 o 
   6   5  15     6432.60     6652.17    591.84 o 
   7   5  15     3462.51     3464.58    478.08 o 
  -5   6  15     1690.68     1625.60    502.14 o 
  -4   6  15    18555.11    19864.20   1090.21 o 
  -3   6  15     2660.56     3215.99    537.37 o 
  -2   6  15      336.26      420.19    168.40 o 
  -1   6  15     9950.54    10685.13   1025.52 o 
   0   6  15    25171.60    26533.16   1668.44 o 
   1   6  15     2314.37     2284.61    432.13 o 
   2   6  15     1164.31      801.44    193.29 o 
   3   6  15    16832.23    17117.88    771.11 o 
   4   6  15     8465.62     9012.24   1011.73 o 
   5   6  15     6380.65     6269.40    776.08 o 
   6   6  15      650.80      772.86    198.78 o 
   7   6  15     9993.38    11567.08    801.96 o 
  -4   7  15     8066.34     9024.62    931.47 o 
  -3   7  15      566.20      542.66    152.20 o 
  -2   7  15     6049.25     6249.45    680.29 o 
  -1   7  15     5952.30     6616.46    890.72 o 
   0   7  15     1223.53     1371.42    233.57 o 
   1   7  15     7942.15     7877.70    629.08 o 
   2   7  15     4012.85     4040.79    705.12 o 
   3   7  15     5955.84     5448.34    349.50 o 
   4   7  15    15883.58    16572.48    823.82 o 
   5   7  15     5847.99     6033.21    390.31 o 
   6   7  15      408.30      320.45    133.23 o 
  -4   8  15    18057.72    21727.23    606.92 o 
  -3   8  15      475.64      462.43    315.51 o 
  -2   8  15     7678.13     8236.38    794.76 o 
  -1   8  15       14.35       88.23     93.80 o 
   0   8  15    29766.04    31045.07    959.14 o 
   1   8  15     1771.93     1663.14    337.53 o 
   2   8  15        8.89      187.01    107.25 o 
   3   8  15     7668.28     7199.82    548.21 o 
   4   8  15    16760.21    16530.92    731.98 o 
   5   8  15      418.38      491.12    149.13 o 
   6   8  15     2480.74     2441.56    424.23 o 
  -3   9  15       41.04       97.53     85.39 o 
  -2   9  15     4062.36     4017.08    808.54 o 
  -1   9  15       28.44       88.53     75.96 o 
   0   9  15      810.31      627.28    211.34 o 
   1   9  15     3626.61     3559.43    557.63 o 
   2   9  15    13578.00    13492.97    967.45 o 
   3   9  15      129.90      133.56     96.67 o 
   4   9  15      653.07      580.09    177.18 o 
   5   9  15     1874.66     1588.01    496.91 o 
  -2  10  15     1621.45     1344.23    348.29 o 
  -1  10  15     2544.60     2026.20    506.69 o 
   0  10  15     3371.40     2888.94    581.49 o 
   1  10  15     2689.47     2434.71    558.27 o 
   2  10  15      104.14       93.17     80.04 o 
   3  10  15     1784.27     1418.64    339.43 o 
  -1  -5  16     6117.42     5742.28    861.31 o 
   0  -5  16       14.68      174.84    219.93 o 
   1  -5  16     7942.25     7957.44   1247.33 o 
   2  -5  16     4546.06     4647.01    833.24 o 
   3  -5  16     5239.96     4121.81   1214.90 o 
   4  -5  16       60.16      128.14    116.64 o 
  -2  -4  16       20.79       41.64    178.29 o 
  -1  -4  16     9210.53     9216.96   1148.87 o 
   0  -4  16      193.84      228.67    139.64 o 
   1  -4  16    11117.20    11492.39    822.66 o 
   2  -4  16      169.47      642.30    592.15 o 
   3  -4  16      583.49      363.48    216.02 o 
   4  -4  16     4933.06     4150.34    834.39 o 
   5  -4  16      434.57      255.36    132.05 o 
  -3  -3  16      180.61      171.39    158.50 o 
  -2  -3  16      881.64      891.21    358.42 o 
  -1  -3  16     5644.87     5631.86    967.82 o 
   0  -3  16      110.88      220.62    106.74 o 
   1  -3  16     1351.24     1522.01    508.41 o 
   2  -3  16     4632.46     4746.63    818.52 o 
   3  -3  16    20709.33    21562.15   1431.83 o 
   4  -3  16      132.52      118.94    108.35 o 
  -4  -2  16      991.59     1204.54    444.92 o 
  -3  -2  16      564.16      423.52    217.17 o 
  -2  -2  16     1331.42     1268.50    312.64 o 
  -1  -2  16     3948.30     3790.54    830.94 o 
   0  -2  16     1680.00     1967.85    640.92 o 
   1  -2  16      224.94      214.41    171.39 o 
   2  -2  16     1095.87     1126.10    318.62 o 
   3  -2  16       25.15      282.73    118.25 o 
   4  -2  16       81.06      211.42    135.50 o 
   5  -2  16      527.74      429.50    305.28 o 
  -4  -1  16        0.57      124.83     84.92 o 
  -3  -1  16      302.42      306.54    109.14 o 
  -2  -1  16     7044.55     6237.38    918.94 o 
  -1  -1  16      586.34      305.45    105.33 o 
   0  -1  16     2776.39     2250.50    448.43 o 
   1  -1  16       36.31       52.54     58.73 o 
   2  -1  16     1710.35     1607.67    414.67 o 
   3  -1  16       63.60      142.86    213.03 o 
   4  -1  16     2799.50     2442.67    530.96 o 
   5  -1  16      719.58      593.53    225.45 o 
  -5   0  16      342.41      267.98    117.75 o 
  -4   0  16      406.71      566.04    163.81 o 
  -3   0  16      429.71      561.23    136.81 o 
  -2   0  16    13945.68    14275.54   2084.03 o 
  -1   0  16      549.71      618.77    126.65 o 
   0   0  16      305.34      310.85    105.35 o 
   1   0  16       52.12       65.41     55.23 o 
   2   0  16    24327.37    22754.18   1163.71 o 
   3   0  16     1768.27     1446.53    244.03 o 
   4   0  16     1589.04     1427.70    279.48 o 
   5   0  16     2961.78     2438.77    332.97 o 
   6   0  16     5199.24     4917.43    398.00 o 
  -5   1  16     4846.18     4429.19    954.04 o 
  -4   1  16     2315.44     2142.59    520.17 o 
  -3   1  16     1887.19     1603.56    382.85 o 
  -2   1  16     4651.02     4646.03    658.33 o 
  -1   1  16     1243.50     1694.65    322.48 o 
   0   1  16      518.65      466.55    136.26 o 
   1   1  16     1341.96     1314.33    289.65 o 
   2   1  16     1202.36     1058.48    228.54 o 
   3   1  16      194.70      332.10    102.56 o 
   4   1  16     4224.26     4147.42    530.56 o 
   5   1  16      589.38      505.31    186.34 o 
   6   1  16       23.27      169.95     88.32 o 
   7   1  16     1045.70      656.79    275.83 o 
  -5   2  16     4192.86     3544.60    818.91 o 
  -4   2  16     4570.39     4324.25    656.63 o 
  -3   2  16     5446.20     5073.02    617.37 o 
  -2   2  16     3806.90     3961.28    700.93 o 
  -1   2  16    34402.50    38408.75   1167.39 o 
   0   2  16    14055.08    15036.04   1006.01 o 
   1   2  16     6958.10     6816.95    392.66 o 
   2   2  16     9804.38     9898.38    478.46 o 
   3   2  16     9175.89     9184.42    811.42 o 
   4   2  16     4242.74     3705.28    535.99 o 
   5   2  16     5372.33     5364.28    544.99 o 
   6   2  16    18719.40    19770.71   1040.63 o 
   7   2  16     1007.29      831.17    230.74 o 
   8   2  16       95.16      217.63    142.17 o 
  -5   3  16    20944.33    22490.43    671.40 o 
  -4   3  16       14.15       71.11     70.28 o 
  -3   3  16      554.54      388.52    131.60 o 
  -2   3  16     3284.86     2748.91    487.88 o 
  -1   3  16     8683.68     9609.54    803.02 o 
   0   3  16      128.64      140.67     86.99 o 
   1   3  16     9398.05     9829.92    429.71 o 
   2   3  16    10126.40    10415.13    376.84 o 
   3   3  16     2083.15     2008.52    341.74 o 
   4   3  16     2123.88     1741.70    368.19 o 
   5   3  16    14548.25    14511.65   1152.90 o 
   6   3  16     3502.09     3357.94    494.13 o 
   7   3  16     3119.54     2915.43    702.80 o 
  -5   4  16     1954.46     1755.81    409.93 o 
  -4   4  16     1088.73     1332.04    292.49 o 
  -2   4  16      196.08      125.58     74.57 o 
  -1   4  16    16584.33    17358.77    779.16 o 
   0   4  16       35.76       80.03     79.10 o 
   1   4  16    30571.23    30996.11    954.10 o 
   2   4  16      937.60      879.54    219.92 o 
   3   4  16    17697.74    17507.29    787.76 o 
   4   4  16     1509.53     1414.73    300.64 o 
   5   4  16     1757.61     1830.67    306.42 o 
   6   4  16    14963.74    15931.39    961.72 o 
   7   4  16     7417.26     7157.09   1794.62 o 
  -5   5  16     2754.54     1677.34    486.35 o 
  -4   5  16     4234.33     4820.22    766.51 o 
  -3   5  16      629.03      949.15    184.85 o 
  -2   5  16        6.35      126.28    106.39 o 
  -1   5  16     3161.09     3420.02    574.12 o 
   0   5  16     1998.83     2253.51    319.07 o 
   1   5  16     9479.87     9076.05    420.51 o 
   2   5  16     1851.01     1910.46    320.35 o 
   3   5  16     5731.08     5540.97    654.73 o 
   4   5  16     4861.29     5591.67    584.17 o 
   5   5  16    13509.20    13849.56    695.98 o 
   6   5  16      622.22      249.95    130.78 o 
   7   5  16      348.32      321.61     93.13 o 
  -4   6  16     2859.01     2894.32    597.56 o 
  -3   6  16     8967.31    10438.94   1117.70 o 
  -2   6  16    18381.12    19995.39   1174.06 o 
  -1   6  16      523.72      661.51    169.87 o 
   0   6  16     7348.34     7300.13    867.62 o 
   1   6  16     8856.29     9184.37    633.59 o 
   2   6  16     7766.54     7520.85    591.23 o 
   3   6  16     7952.46     7494.61    368.11 o 
   4   6  16        4.44       53.01     70.78 o 
   5   6  16    11770.02    12012.96    664.11 o 
   6   6  16        8.65       46.47     40.56 o 
   7   6  16    12133.41    11675.48    452.51 o 
  -4   7  16       72.86      105.85     94.03 o 
  -3   7  16      340.62      504.00    149.08 o 
  -2   7  16     2096.82     2177.31    529.54 o 
  -1   7  16      448.16      344.99    138.84 o 
   0   7  16      551.80      424.14    146.08 o 
   1   7  16      629.41      645.02    172.74 o 
   2   7  16    11657.65    12409.54    578.46 o 
   3   7  16     1360.34     1225.73    261.15 o 
   4   7  16      342.05      290.03    119.51 o 
   5   7  16       41.18       73.82     74.31 o 
   6   7  16     7205.55     7759.92    423.28 o 
  -3   8  16       21.84       83.85     69.09 o 
  -2   8  16     4909.28     5225.46    719.40 o 
  -1   8  16      906.08      869.74    237.24 o 
   0   8  16      113.22      116.03    110.99 o 
   1   8  16     2756.42     2583.68    377.64 o 
   2   8  16     1164.47      993.29    255.14 o 
   3   8  16      314.55      377.22    130.50 o 
   4   8  16      678.97      738.37    249.83 o 
   5   8  16     3806.91     3742.55    570.51 o 
  -2   9  16     1174.21     1051.53    245.68 o 
  -1   9  16     1403.95     1607.38    355.42 o 
   0   9  16        8.19      128.22    114.37 o 
   1   9  16      581.24      628.89    139.72 o 
   2   9  16      161.68      169.93     89.63 o 
   3   9  16     6005.80     5420.40    827.59 o 
   4   9  16     1097.14      873.96    230.35 o 
  -1  10  16      844.56      559.92    222.49 o 
   0  10  16      126.16      148.21     80.64 o 
   1  10  16     1868.80     1815.27    430.94 o 
   2  10  16      406.87      459.84    117.38 o 
   3  10  16      701.52      747.78    242.50 o 
  -1  -4  17     2253.87     2206.18    574.44 o 
   0  -4  17      807.63      945.97    375.67 o 
   1  -4  17     3176.02     3442.93    546.14 o 
   2  -4  17      254.59      222.92    118.94 o 
   3  -4  17     7924.96     7649.17   1710.88 o 
   4  -4  17     1099.98      753.41    247.53 o 
  -2  -3  17     1602.36     1574.69    369.46 o 
  -1  -3  17     1023.69      811.62    369.92 o 
   0  -3  17      822.84      834.39    380.73 o 
   1  -3  17        7.84      116.64    139.87 o 
   2  -3  17      164.36      122.62     87.65 o 
   3  -3  17      306.90      233.96    157.12 o 
   4  -3  17      692.33      417.77    196.69 o 
   5  -3  17       13.96      161.27    121.47 o 
  -3  -2  17       89.27      317.70    174.38 o 
  -2  -2  17     2020.58     1747.00    498.52 o 
  -1  -2  17    10884.43    10992.49   1752.98 o 
   0  -2  17    17955.02    17947.14   1247.56 o 
   1  -2  17       60.38      339.55    263.18 o 
   2  -2  17     5071.67     4541.42   1242.27 o 
   3  -2  17     8614.13     9602.76    739.84 o 
   4  -2  17    16525.39    18173.74    899.73 o 
   5  -2  17     1099.83      750.88    248.68 o 
  -4  -1  17     5143.26     4704.50    785.05 o 
  -3  -1  17       27.52       53.07     43.42 o 
  -2  -1  17     7437.30     7849.03    696.23 o 
  -1  -1  17        3.89      122.02    109.62 o 
   0  -1  17      213.29      125.56     70.74 o 
   1  -1  17     5021.06     5461.85    748.35 o 
   2  -1  17     1474.56     1450.24    559.02 o 
   3  -1  17        0.11       12.19     99.38 o 
   4  -1  17    17882.46    18306.71   1229.62 o 
   5  -1  17     3731.76     3229.68    606.64 o 
  -4   0  17    25175.06    26683.74    979.44 o 
  -3   0  17     2256.71     2207.40    514.02 o 
  -2   0  17     2060.82     1746.48    460.47 o 
  -1   0  17      603.62      496.00    192.73 o 
   0   0  17    67528.23    69976.50    780.19 o 
   1   0  17     1878.00     1868.84    416.85 o 
   2   0  17       51.35      128.67     74.27 o 
   3   0  17     1892.27     1434.99    284.38 o 
   4   0  17    20079.23    19988.05   1201.90 o 
   5   0  17     3756.85     2721.49    572.13 o 
  -4   1  17     3084.51     3018.64    511.67 o 
  -3   1  17       17.40       48.38     83.81 o 
  -2   1  17     3377.23     2982.57    510.43 o 
  -1   1  17      618.97      881.13    222.11 o 
   0   1  17       64.09       82.06     68.91 o 
   1   1  17     3458.42     3303.96    503.36 o 
   2   1  17    15862.07    16309.55    580.65 o 
   3   1  17      438.02      406.91    103.86 o 
   4   1  17    13778.66    12919.14    433.31 o 
   5   1  17     2920.93     2601.06    413.29 o 
   6   1  17    10236.69     9861.66    553.73 o 
   7   1  17        7.80       28.76     66.94 o 
  -4   2  17     1293.18     1314.72    379.73 o 
  -3   2  17    30212.59    32076.25   1323.83 o 
  -2   2  17    11225.67    11406.34   1305.42 o 
  -1   2  17     1205.24     1167.16    212.50 o 
   0   2  17     8556.96     9268.46    628.58 o 
   1   2  17    21371.96    22354.38   1023.99 o 
   2   2  17     3086.14     2676.12    496.25 o 
   3   2  17      304.53      313.37     88.17 o 
   4   2  17    19300.64    19874.63   1049.72 o 
   5   2  17     2593.35     2210.58    419.06 o 
   6   2  17      576.37      560.04    128.67 o 
   7   2  17      400.55      716.61    245.69 o 
  -4   3  17       43.32       63.11     97.77 o 
  -3   3  17       97.39       89.00     99.73 o 
  -2   3  17        6.75        0.00     72.19 o 
  -1   3  17     5295.13     6368.26    876.49 o 
   0   3  17     1875.02     1939.05    369.72 o 
   1   3  17    14175.21    14147.29    732.76 o 
   2   3  17     2911.17     2324.73    366.88 o 
   3   3  17    15882.47    15639.90    664.56 o 
   4   3  17     1032.34      991.40    202.39 o 
   5   3  17    15861.75    16243.12   1054.78 o 
   6   3  17     1816.27     1725.16    351.12 o 
   7   3  17     1539.20     1596.09    428.58 o 
  -4   4  17       74.76      121.55    134.00 o 
  -3   4  17     4840.73     4605.01    898.30 o 
  -2   4  17      364.52      426.73    132.82 o 
  -1   4  17     6952.13     7742.37    943.98 o 
   0   4  17      130.89      217.22    105.49 o 
   1   4  17     6746.08     6392.08    373.93 o 
   2   4  17      385.82      384.16    129.16 o 
   3   4  17      609.89      682.42    231.55 o 
   4   4  17     3606.28     3809.50    614.27 o 
   5   4  17      846.66      789.07    181.41 o 
   6   4  17     5012.41     5054.89   1006.47 o 
   7   4  17     1695.88     1476.69    628.96 o 
  -4   5  17      146.49      126.89     89.07 o 
  -3   5  17      220.40      319.80    180.82 o 
  -2   5  17     4986.05     4633.35    697.67 o 
  -1   5  17     2317.95     2570.74    523.48 o 
   0   5  17       59.16      127.38     91.01 o 
   1   5  17      824.39      847.66    217.58 o 
   2   5  17     5234.72     5669.04    696.99 o 
   3   5  17     2530.22     2341.07    371.29 o 
   4   5  17     1361.65     1491.65    307.23 o 
   5   5  17      774.24      623.46    165.00 o 
   6   5  17      714.14      569.74    181.37 o 
   7   5  17      681.83      539.47    368.08 o 
  -4   6  17      455.27      276.94    127.81 o 
  -3   6  17     1843.83     1796.37    376.61 o 
  -2   6  17      689.01      867.26    215.13 o 
  -1   6  17       34.25      141.23     78.43 o 
   0   6  17     3937.56     3571.91    643.30 o 
   1   6  17     1069.38     1074.49    267.18 o 
   2   6  17     8846.49     9661.40    734.80 o 
   3   6  17     1572.78     1668.50    393.80 o 
   4   6  17      292.81      342.99    125.81 o 
   5   6  17        5.67       20.82     60.64 o 
   6   6  17     3393.25     3008.41    605.47 o 
  -3   7  17      285.53       81.33     81.33 o 
  -2   7  17     7198.41     8134.96    909.75 o 
  -1   7  17     4082.15     4338.64    763.42 o 
   0   7  17      108.72      154.65    103.87 o 
   1   7  17      149.22      290.19    121.87 o 
   2   7  17     1312.75     1250.95    332.44 o 
   3   7  17     2227.09     2452.15    505.23 o 
   4   7  17       17.77      127.80     80.37 o 
   5   7  17     1657.24     1334.28    336.19 o 
   6   7  17      197.85      241.57     89.56 o 
  -2   8  17     8519.32     9389.63    979.03 o 
  -1   8  17     2767.41     2536.66    570.04 o 
   0   8  17     5849.82     6737.32    793.77 o 
   1   8  17      115.40      131.86     90.51 o 
   2   8  17    11408.45    10734.29   1223.02 o 
   3   8  17     1608.43     1624.60    300.60 o 
   4   8  17      638.51      687.19    186.50 o 
   5   8  17     1158.67     1021.00    274.97 o 
  -1   9  17     2819.36     2310.58    591.49 o 
   0   9  17     1314.09     1056.79    332.54 o 
   1   9  17       63.28       53.42     92.03 o 
   2   9  17     2724.30     2166.55    636.57 o 
   3   9  17      127.31      141.58    111.45 o 
   4   9  17     5976.81     5051.58    811.64 o 
   1  -4  18    11921.17    11174.46   1132.54 o 
   2  -4  18      562.70      604.11    221.08 o 
  -1  -3  18     1178.48      930.32    364.86 o 
   0  -3  18      139.47      271.92    211.19 o 
   1  -3  18     7426.01     5820.50   1534.67 o 
   2  -3  18     1614.71     1208.22    337.25 o 
   3  -3  18      161.21      330.35    189.79 o 
   4  -3  18     3139.84     2390.68    740.53 o 
  -2  -2  18    12783.53    13561.69    660.70 o 
  -1  -2  18       43.09      274.91    178.06 o 
   0  -2  18    11438.25    12637.58   1568.25 o 
   1  -2  18     9996.19    10184.32    635.86 o 
   2  -2  18     5052.19     5127.36    824.73 o 
   3  -2  18     3099.91     2257.94    926.18 o 
   4  -2  18     1747.25     1608.28    595.14 o 
   5  -2  18     1902.58     1059.84    425.13 o 
  -3  -1  18      285.00      271.92    203.59 o 
  -2  -1  18     3942.95     3438.33    841.52 o 
  -1  -1  18        2.92       73.16    132.28 o 
   0  -1  18       54.27      154.59    141.25 o 
   1  -1  18       77.61      183.81    148.38 o 
   2  -1  18    27344.76    30320.62   1006.47 o 
   3  -1  18     2938.20     2127.96    692.68 o 
   4  -1  18     2387.53     1951.75    837.61 o 
  -3   0  18      980.28      874.73    410.98 o 
  -2   0  18    19183.63    21870.60   1064.10 o 
  -1   0  18      114.96      161.42     93.40 o 
   0   0  18      523.06      350.51    158.61 o 
   1   0  18       58.06      103.32     61.90 o 
   2   0  18     6842.73     7918.56    905.25 o 
   3   0  18       32.55       68.55     92.02 o 
   4   0  18     1702.87     1507.52    464.24 o 
  -3   1  18      233.18      135.78     92.13 o 
  -2   1  18      573.12      616.81    154.26 o 
  -1   1  18     7223.53     6719.81    795.57 o 
   0   1  18     3156.82     2673.47    600.21 o 
   1   1  18     5207.13     5219.47    806.10 o 
   2   1  18     4105.64     3615.24    498.62 o 
   3   1  18     9083.04     8939.39    657.30 o 
   4   1  18     2078.52     1594.52    334.89 o 
   5   1  18      188.10      195.18     49.69 o 
   6   1  18     4070.71     4774.69    536.71 o 
  -4   2  18     5912.54     4800.43    779.82 o 
  -3   2  18        5.98       44.31     90.68 o 
  -2   2  18       46.54      233.50    136.46 o 
  -1   2  18      949.51     1115.60    224.47 o 
   0   2  18     2021.59     1958.66    350.92 o 
   1   2  18     3849.55     3482.48    511.92 o 
   2   2  18      192.26      213.08     95.08 o 
   3   2  18     3551.55     3218.17    555.11 o 
   4   2  18        4.03       66.75     60.41 o 
   5   2  18     3339.53     2835.42    455.06 o 
   6   2  18     2428.51     2151.04    416.91 o 
   7   2  18     6557.82     5719.05    376.59 o 
  -4   3  18      226.78      141.42    122.76 o 
  -3   3  18     1104.54     1109.23    283.58 o 
  -2   3  18      460.72      663.53    182.73 o 
  -1   3  18     5717.48     5579.79    829.98 o 
   0   3  18      586.75      474.83    129.91 o 
   1   3  18        9.59      117.10     91.72 o 
   2   3  18     1314.65     1507.62    307.63 o 
   3   3  18     4771.30     4294.72    595.38 o 
   4   3  18     1253.04     1257.16    262.67 o 
   5   3  18      477.25      235.61    100.60 o 
   6   3  18        1.57      146.02     71.17 o 
   7   3  18       87.51      116.18     68.55 o 
  -4   4  18     1361.96     1520.19    313.21 o 
  -3   4  18     2405.91     2514.53    483.29 o 
  -2   4  18      881.10     1183.24    413.40 o 
  -1   4  18    10169.06    10561.25   1005.11 o 
   0   4  18     1693.42     1276.52    342.67 o 
   1   4  18     2178.21     2328.40    397.21 o 
   2   4  18     1709.87     1531.10    295.00 o 
   3   4  18    12852.08    11862.88   1070.76 o 
   4   4  18     9798.96     9801.44    647.94 o 
   5   4  18     1148.17     1212.79    296.97 o 
   6   4  18      765.83      577.02    177.91 o 
  -3   5  18     1051.97     1111.94    326.39 o 
  -2   5  18     7158.60     7447.00    964.05 o 
  -1   5  18      177.19      181.16    108.76 o 
   0   5  18     1518.59     1817.55    284.99 o 
   1   5  18     3732.48     3699.84    672.16 o 
   2   5  18      168.75      228.62    104.26 o 
   3   5  18     1814.02     1717.45    290.99 o 
   4   5  18       32.48      103.87    107.99 o 
   5   5  18     2057.96     1915.89    453.17 o 
   6   5  18      363.07      178.00     68.19 o 
  -3   6  18      256.61      349.26    163.09 o 
  -2   6  18     2367.78     2253.04    705.56 o 
  -1   6  18     4901.40     4925.00    800.27 o 
   0   6  18    20708.04    23793.51   1171.24 o 
   1   6  18       12.69      126.57     66.79 o 
   2   6  18     2439.58     2201.41    362.22 o 
   3   6  18     8170.63     8397.49    527.54 o 
   4   6  18     9618.59    10322.96    588.70 o 
   5   6  18     3901.33     3573.11    535.69 o 
   6   6  18      314.97      472.43    168.43 o 
  -2   7  18     5946.54     5685.89   1027.75 o 
  -1   7  18      578.24      445.64    153.92 o 
   0   7  18     1017.58      985.15    253.80 o 
   1   7  18      959.31      890.83    221.30 o 
   2   7  18     2587.95     2096.60    389.02 o 
   3   7  18     1074.50      985.30    242.50 o 
   4   7  18     9894.00     9218.85    683.50 o 
   5   7  18     1767.25     1293.28    351.48 o 
  -2   8  18     2370.41     2394.37    521.81 o 
  -1   8  18      672.40      649.19    183.32 o 
   0   8  18    18051.70    18192.38    841.59 o 
   1   8  18     3973.87     3758.35    568.28 o 
   2   8  18       10.89      143.20     94.49 o 
   3   8  18     1038.29     1024.80    218.55 o 
   4   8  18    13530.21    14149.02    590.08 o 
   0   9  18      657.02      617.77    186.05 o 
   1   9  18     6294.77     6053.29    837.35 o 
   2   9  18    10927.40    11352.15    716.95 o 
   1  -3  19        0.90      120.32    172.54 o 
   2  -3  19     6237.17     5177.51    786.54 o 
  -1  -2  19     5020.17     4435.37   1361.44 o 
   0  -2  19      124.74       65.33    212.11 o 
   1  -2  19      945.90      874.42    341.85 o 
   2  -2  19     1173.79     1014.52    332.65 o 
   3  -2  19     1562.87     1440.80    680.72 o 
   4  -2  19      184.61      158.50    164.95 o 
  -2  -1  19     2412.48     2160.63    644.83 o 
  -1  -1  19      936.21      860.85    275.60 o 
   0  -1  19     2386.90     2016.39    644.83 o 
   1  -1  19     1441.44     1228.93    479.42 o 
   2  -1  19     3310.94     2997.55    860.85 o 
   3  -1  19      909.74      681.41    282.50 o 
   4  -1  19     2607.52     2171.90    767.91 o 
  -2   0  19     7660.57     6444.86   1306.00 o 
  -1   0  19     1388.89      883.16    316.78 o 
   0   0  19       21.73      137.57    173.69 o 
   1   0  19     1265.58     1510.05    508.64 o 
   2   0  19     8124.66     7993.56    605.49 o 
   3   0  19     8564.03     7621.56   1369.49 o 
   4   0  19     2078.01     1580.45    399.60 o 
   5   0  19      741.22      778.49    339.78 o 
  -3   1  19      313.50      120.85     88.45 o 
  -2   1  19     1613.72     1079.86    308.18 o 
  -1   1  19     6832.82     6311.67    688.78 o 
   0   1  19      383.44      328.50    104.77 o 
   1   1  19       87.91       49.46     78.45 o 
   2   1  19      214.16      196.08    101.37 o 
   3   1  19      794.95      509.64    218.89 o 
   4   1  19     2945.96     2554.02    806.10 o 
   5   1  19      135.06      163.57    176.45 o 
  -3   2  19     3245.21     2504.97    695.36 o 
  -2   2  19     4893.77     4157.81    583.87 o 
  -1   2  19    21682.88    23840.82    838.80 o 
   0   2  19     1825.41     1587.21    477.24 o 
   1   2  19     3096.39     2704.31    396.58 o 
   2   2  19     5851.15     4767.62    807.39 o 
   3   2  19    18616.41    18402.83    918.17 o 
   4   2  19        0.04      109.26     59.84 o 
   5   2  19     2339.38     1948.19    473.35 o 
   6   2  19     8012.91     7811.25    738.81 o 
  -3   3  19       21.22      112.78    109.10 o 
  -2   3  19       49.23      118.64    136.92 o 
  -1   3  19     2305.50     1983.50    481.56 o 
   0   3  19      615.54      515.76    160.98 o 
   1   3  19     7566.72     7367.07    718.91 o 
   2   3  19     2601.37     2439.27    455.77 o 
   3   3  19     1771.17     1627.00    340.50 o 
   4   3  19       36.89      114.92     79.48 o 
   5   3  19     6986.50     7132.52    532.26 o 
   6   3  19        2.89       94.90     72.61 o 
  -3   4  19    19769.90    21166.46    821.97 o 
  -2   4  19     1180.41      826.15    310.45 o 
  -1   4  19     7906.01     7840.11   1025.50 o 
   0   4  19     4051.71     3442.99    713.43 o 
   1   4  19    16258.36    17044.45    952.82 o 
   2   4  19     4854.23     4461.93    677.49 o 
   3   4  19    15254.10    14582.97    613.99 o 
   4   4  19      144.85       88.60     83.43 o 
   5   4  19     1096.96      745.36    224.80 o 
   6   4  19     6037.43     6174.09    900.53 o 
  -3   5  19      271.11      272.22    129.30 o 
  -2   5  19     2727.72     2761.15    650.21 o 
  -1   5  19     4953.76     5114.15    861.77 o 
   0   5  19     1295.52     1193.19    228.89 o 
   1   5  19     4293.07     4104.32    504.17 o 
   2   5  19     4544.89     3971.56    660.60 o 
   3   5  19     1749.97     1615.40    386.22 o 
   4   5  19     8473.40     8956.70    641.41 o 
   5   5  19    10741.37     9994.51    660.57 o 
  -2   6  19    12258.78    12010.42    993.10 o 
  -1   6  19      191.20      126.81    109.98 o 
   0   6  19     9139.67    10205.26    845.55 o 
   1   6  19     5061.02     4659.01    625.28 o 
   2   6  19     3461.16     3097.15    554.28 o 
   3   6  19     3212.05     2534.36    571.04 o 
   4   6  19     1189.01     1308.59    254.87 o 
   5   6  19     3094.46     2491.62    652.91 o 
  -1   7  19      650.04      535.77    251.89 o 
   0   7  19       72.07      145.01     99.34 o 
   1   7  19     2351.57     2289.65    538.06 o 
   2   7  19    16237.72    16081.04   1021.08 o 
   3   7  19      171.80      167.02    177.14 o 
   4   7  19       83.61      101.67     81.67 o 
   0   8  19     1441.75     1344.71    328.44 o 
   1   8  19       41.81      173.81    123.95 o 
   2   8  19     2317.30     1963.57    425.36 o 
   3   8  19       22.32       89.49     92.34 o 
   0  -1  20      275.49      465.16    299.53 o 
   1  -1  20      247.26      424.21    252.37 o 
   2  -1  20      448.79      307.58    194.39 o 
   3  -1  20      697.38      464.70    233.27 o 
   4  -1  20     6749.46     6885.40    495.99 o 
  -1   0  20      257.43      158.27    201.98 o 
   0   0  20    26111.82    28361.51   3115.57 o 
   1   0  20     4179.14     3401.52    758.94 o 
   2   0  20       51.26       89.26    101.91 o 
   3   0  20        0.19      287.56    174.61 o 
   4   0  20    11489.55    11583.72    589.62 o 
  -1   1  20     1921.79     1426.08    722.59 o 
   0   1  20      165.59      239.02    188.41 o 
   1   1  20     5652.19     5984.76   1000.26 o 
   2   1  20     7000.88     6316.03   1139.90 o 
   3   1  20       59.38       57.28     93.63 o 
   4   1  20     3201.38     2265.99    805.18 o 
   5   1  20     9543.02     8808.62    756.41 o 
  -2   2  20     2534.75     2066.30    492.75 o 
  -1   2  20       96.41       84.67     95.90 o 
   0   2  20     1789.99     1678.43    372.19 o 
   1   2  20    18388.74    19395.87   1088.94 o 
   2   2  20      847.74      498.53    136.15 o 
   3   2  20      487.83      358.57    101.89 o 
   4   2  20     6701.88     6471.59    419.55 o 
   5   2  20       89.97      112.72    103.06 o 
  -2   3  20     2657.69     2235.93    465.31 o 
  -1   3  20     3513.51     3298.70    747.40 o 
   0   3  20     1540.62     1125.17    258.20 o 
   1   3  20     7409.48     6573.96    776.82 o 
   2   3  20      213.99      318.51    126.07 o 
   3   3  20     4961.72     4168.09    638.40 o 
   4   3  20     1384.64     1135.73    273.76 o 
   5   3  20    14232.98    14146.08    865.68 o 
  -2   4  20     1546.96     1575.97    365.36 o 
  -1   4  20     9058.40     9219.53    704.76 o 
   0   4  20      790.73      527.53    152.63 o 
   1   4  20     2395.24     2155.97    491.81 o 
   2   4  20      582.79      440.39    162.53 o 
   3   4  20      219.43      235.44    102.33 o 
   4   4  20      891.88      706.24    279.40 o 
   5   4  20     1341.14     1010.20    272.09 o 
  -2   5  20     5200.51     5478.45    806.47 o 
  -1   5  20      278.24      387.86    233.85 o 
   0   5  20      219.53      206.10    108.22 o 
   1   5  20       70.36       69.94     90.01 o 
   2   5  20    14650.57    14677.64    598.88 o 
   3   5  20     1973.93     1843.85    440.97 o 
   4   5  20      132.20      116.31     88.80 o 
   5   5  20      268.73      138.18    103.77 o 
  -1   6  20     2076.75     1773.18    484.40 o 
   0   6  20       54.72       76.18     87.91 o 
   1   6  20      368.74      370.61    233.04 o 
   2   6  20     2206.11     1818.80    486.98 o 
   3   6  20     4444.20     3737.34    564.63 o 
   4   6  20      645.59      409.39    270.08 o 
   0   7  20      285.37      160.73    105.52 o 
   1   7  20       31.32       71.35    100.68 o 
   2   7  20      767.98      714.01    159.65 o 
   3   7  20     3578.51     3237.56    589.58 o 
   1   0  21      157.71      154.59    206.59 o 
   2   0  21     6071.74     5260.56    995.20 o 
   0   1  21     1036.39      645.29    356.58 o 
   1   1  21     4777.98     5366.15    726.96 o 
   2   1  21     2204.21     1962.56    629.65 o 
   3   1  21     4406.55     4475.86    368.31 o 
   0   2  21     8816.63     8621.60    559.92 o 
   1   2  21      153.74      133.38     81.72 o 
   2   2  21     1593.88     1453.69    481.50 o 
   3   2  21     2706.32     2189.16    857.86 o 
   4   2  21     2016.01     1449.78    790.22 o 
  -1   3  21     2651.82     2205.51    601.57 o 
   0   3  21      279.99      206.15    115.49 o 
   1   3  21       31.39      120.01    110.75 o 
   2   3  21     7884.55     7095.48    882.08 o 
   3   3  21     1722.85     1134.79    374.53 o 
   4   3  21       25.92       39.15     66.08 o 
   0   4  21     4120.18     3731.86    814.01 o 
   1   4  21     5097.60     3954.59    726.02 o 
   2   4  21     2616.42     1707.31    406.15 o 
   3   4  21     2747.24     2059.16    492.14 o 
   4   4  21     9481.68     9521.30    557.18 o 
   0   5  21      915.80     1052.02    245.96 o 
   1   5  21      377.72      250.51    234.08 o 
   2   5  21      669.21      439.06    216.76 o 
   3   5  21     2026.92     1760.18    462.80 o 
   1   6  21     1858.83     1531.55    378.14 o 
   2   6  21     2102.22     1622.50    398.78 o 
                                                 
